# Supplementary material for: Predicting the impacts of sea level rise in sea turtle nesting habitat on Bioko Island, Equatorial Guinea
Source: PLoS One. 2020 Jul 29;15(7):e0222251. doi: 10.1371/journal.pone.0222251 (PMC7390326; doi:10.1371/journal.pone.0222251)
Supplement: S1 Dataset — (XLSX) [file pone.0222251.s001.xlsx]

## Sheet: BeachProfilesProcessed
BEACH_ID	STAKE_ID	STAKE_COMPASS_BEARING_TO_WATER_D	STAKE_LAT_1	STAKE_LAT_2	STAKE_LAT_3	STAKE_LAT_4	STAKE_LAT_5	STAKE_LAT_6	STAKE_LAT_7	STAKE_LAT_8	STAKE_LAT_9	STAKE_LAT_10	STAKE_LON_1	STAKE_LON_2	STAKE_LON_3	STAKE_LON_4	STAKE_LON_5	STAKE_LON_6	STAKE_LON_7	STAKE_LON_8	STAKE_LON_9	STAKE_LON_10	SK_LAT_MEAN	SK_LON_MEAN	SK_CEP50	SK_CEP90	SK_CEP95	SK_CEP98	DIST_SK_HTL	DIST_SK_HTL_2	LEN_1_2	LEN_2_3	LEN_3_4	LEN_4_5	LEN_5_6	LEN_6_7	LEN_7_8	LEN_8_9	LEN_9_10	LEN_10_11	LEN_11_12	LEN_12_13	ANG_1_2	ANG_2_3	ANG_3_4	ANG_4_5	ANG_5_6	ANG_6_7	ANG_7_8
C	C1	219	N 3 14.517	N 3 14.521									E 8 33.321	E 8 33.321									3.24198	8.55535	3.68593	3.68593	3.68593	3.68593	4.94	9.57	1.28	1.89	1.77	4.63	11.6	14.31	14.1						-6.2	-7.7	-6.9	-6	-5	-3.2	-1.8
C	C2	219	N 3 14.532	N 3 14.525	N 3 14.527								E 8 33.294	E 8 33.292	E 8 33.292								3.24213	8.55488	5.66513	7.77459	7.77459	7.77459	3.67	8.18	1.19	2.48	4.51	22.17	36.53								-4.7	-9	-4.3	-4.4	-1.8
C	C3	219	N 3 14.536	N 3 14.533	N 3 14.534	N 3 14.534							E 8 33.262	E 8 33.266	E 8 33.263	E 8 33.264							3.24224	8.5544	4.57276	4.76214	4.76214	4.76214	14.32		1.29	2.86	10.17	6.89	9.93	10.23	26.23						-6.4	-8.5	-1.1	-1	-4	-5.1	-2.1
C	C4	219	N 3 14.547	N 3 14.544	N 3 14.546	N 3 14.547							E 8 33.236	E 8 33.239	E 8 33.236	E 8 33.237							3.24243	8.55395	2.61301	5.22601	5.22601	5.22601	23.88		15.41	1.7	3.27	3.5	6.51	2.09	3.82	3.05	7.55	21.71			-1.7	-4.4	-3	0.5	0.7	-3.1	-6.8
C	C5	219	N 3 14.551	N 3 14.549	N 3 14.551	N 3 14.552							E 8 33.208	E 8 33.210	E 8 33.208	E 8 33.208							3.24251	8.55348	2.48292	4.25702	4.25702	4.25702	15.26		5.38	2.4	7.48	11.78	6.89	10.6	18.7						-1.5	-5	-3.1	0.8	-5.9	-6	-2.7
C	C6	219	N 3 14.563	N 3 14.560	N 3 14.562	N 3 14.563							E 8 33.184	E 8 33.186	E 8 33.184	E 8 33.183							3.2427	8.55307	2.95938	4.9086	4.9086	4.9086	26.01		16.68	7.3	2.03	4.58	2.77	17.13	18.33						-0.3	-5	0.9	0.2	-2.22	-5.6	-3
C	C7	201	N 3 14.573	N 3 14.574	N 3 14.574	N 3 14.573							E 8 33.159	E 8 33.160	E 8 33.158	E 8 33.159							3.24289	8.55265	2.06892	2.06892	2.06892	2.06892	39.66		25.72	5.45	8.49	11.56	1.39	24.11							0.8	-4.8	-1.5	-4.3	-4.1	-2.5
C	C8	201	N 3 14.581	N 3 14.578	N 3 14.579	N 3 14.582							E 8 33.124	E 8 33.125	E 8 33.123	E 8 33.125							3.243	8.55207	3.93906	3.93906	3.93906	3.93906	44.88		15.63	8.92	20.33	4.27	8.15	26.38							0.7	-3	-1.2	-4.9	-6.7	-3.2
C	C9	201	N 3 14.586	N 3 14.582	N 3 14.583	N 3 14.584							E 8 33.096	E 8 33.097	E 8 33.095	E 8 33.096							3.24306	8.5516	3.71929	4.14667	4.14667	4.14667	31.85		5.29	7.83	18.73	23.57	29.66								0.1	-2.8	0	-3.9	-2.5
C	C10	201	N 3 14.603	N 3 14.604	N 3 14.604	N 3 14.602							E 8 33.070	E 8 33.071	E 8 33.071	E 8 33.071							3.24339	8.55118	1.46369	2.34979	2.34979	2.34979	66.34		8.35	10.48	12.74	34.77	3.97	20.29	31						-1.1	-1	-0.2	1.2	-4.5	-4.4	-1.9
C	C11	201	N 3 14.617	N 3 14.615	N 3 14.616	N 3 14.617							E 8 33.036	E 8 33.037	E 8 33.035	E 8 33.036							3.2436	8.5506	1.90881	2.95607	2.95607	2.95607	73.18		14.12	23.42	32.22	3.42	2.07	8	18.52	35.37					0.9	0.2	1.4	-1.1	-5.1	-4	-3.9
C	C12	201	N 3 14.607	N 3 14.606	N 3 14.608	N 3 14.606							E 8 33.003	E 8 33.002	E 8 33.002	E 8 33.002							3.24345	8.55004	1.46369	2.34979	2.34979	2.34979	42.23		0.27	2.94	2.33	3.89	7.69	25.11	7.92	14.49	41.06				-37.5	-8	-8.6	3.9	3.6	1	-4
C	C13	199	N 3 14.613	N 3 14.610	N 3 14.611	N 3 14.612							E 8 32.953	E 8 32.955	E 8 32.954	E 8 32.955							3.24352	8.54924	3.09391	3.60604	3.60604	3.60604	30.54		10.49	9.32	10.73	14.77	37.14								0.2	1.7	-2	-4.9	-1.9
C	C14	213	N 3 14.623	N 3 14.623	N 3 14.623	N 3 14.623							E 8 32.845	E 8 32.846	E 8 32.846	E 8 32.846							3.24372	8.54743	0.463093	1.38928	1.38928	1.38928	9.94		2.17	3.46	4.31	9.67	9.83								-4.6	-9	-2.5	-10.3	-6.3
C	C15	232	N 3 14.677	N 3 14.678	N 3 14.680	N 3 14.676	N 3 14.674						E 8 32.718	E 8 32.718	E 8 32.718	E 8 32.718	E 8 32.719						3.24462	8.5453	1.87983	5.72404	5.72404	5.72404	11.97		0.44	0.22	11.31	9.2	9.64	8.03							-13	-57	-1.8	-2.9	-7.7	-5.1
C	C16	224	N 3 14.697	N 3 14.699	N 3 14.697	N 3 14.697	N 3 14.696						E 8 32.698	E 8 32.696	E 8 32.695	E 8 32.693	E 8 32.699						3.24495	8.54494	3.35458	5.93903	5.93903	5.93903	9.27		3.85	2.93	2.49	4.98	7.9	4.4	13.43						-2	-2.9	-6.1	-4	-1.3	-4.5	-7.7
C	C17	224	N 3 14.709	N 3 14.711	N 3 14.709	N 3 14.709	N 3 14.708						E 8 32.669	E 8 32.668	E 8 32.667	E 8 32.664	E 8 32.667						3.24515	8.54445	3.72303	5.56932	5.56932	5.56932	8.46		3.83	4.63	3.33	24.47									-10	-6.1	-5.9	-6.2
C	C18	212	N 3 14.719	N 3 14.722	N 3 14.721	N 3 14.719	N 3 14.719						E 8 32.641	E 8 32.642	E 8 32.640	E 8 32.641	E 8 32.640						3.24533	8.54401	2.36485	4.30431	4.30431	4.30431	5.94		5.94	2.83	26.14										-6	-6.3	-6.2
C	C19	214	N 3 14.732	N 3 14.734	N 3 14.735	N 3 14.731	N 3 14.732						E 8 32.616	E 8 32.616	E 8 32.614	E 8 32.616	E 8 32.618						3.24555	8.5436	3.31734	5.4922	5.4922	5.4922	4.73		4.73	4.75	15.33	16.03									-7.9	-7.2	-7	-3.5
C	C20	214	N 3 14.745	N 3 14.747	N 3 14.747	N 3 14.744	N 3 14.745						E 8 32.591	E 8 32.591	E 8 32.589	E 8 32.589	E 8 32.590						3.24576	8.54317	3.17623	3.48229	3.48229	3.48229	9.13		1.63	7.5	18.48	18.33									-17.3	-8	-6.3	-2.3
C	C21	214	N 3 14.758	N 3 14.760	N 3 14.759	N 3 14.758	N 3 14.759						E 8 32.565	E 8 32.566	E 8 32.563	E 8 32.564	E 8 32.566						3.24598	8.54275	2.25319	3.35457	3.35457	3.35457	6.17		1.14	1.23	3.8	8.92	15.33	16.78							-23	-8	-8.2	-8.6	-4.5	-2.5
C	C22	214	N 3 14.772	N 3 14.774	N 3 14.773	N 3 14.771	N 3 14.772						E 8 32.538	E 8 32.539	E 8 32.535	E 8 32.536	E 8 32.539						3.24621	8.54229	3.6582	4.58114	4.58114	4.58114	8.38		8.38	6.13	15.13	26.68									-8.2	-7.7	-5.3	-2
C	C23	214	N 3 14.785	N 3 14.787	N 3 14.786	N 3 14.786	N 3 14.784						E 8 32.512	E 8 32.514	E 8 32.511	E 8 32.513	E 8 32.513						3.24643	8.54188	3.04041	3.6582	3.6582	3.6582	7.72		7.23	0.49	13.93	15.87	21.63								-8.4	-28.5	-4.2	-3.7	-2
C	C24	214	N 3 14.798	N 3 14.799	N 3 14.798	N 3 14.797	N 3 14.799						E 8 32.487	E 8 32.490	E 8 32.486	E 8 32.488	E 8 32.487						3.24664	8.54146	2.33238	4.68379	4.68379	4.68379	11.08		0.68	10.4	13.23	13.24	33.73								-13.5	-6	-3.5	-3.6	-1.9
C	C25	214	N 3 14.813	N 3 14.817	N 3 14.815	N 3 14.816	N 3 14.814						E 8 32.465	E 8 32.466	E 8 32.466	E 8 32.466	E 8 32.465						3.24692	8.54109	2.15215	3.84985	3.84985	3.84985	17.8		0.7	17.1	8.6	23.18	34.26								-4.8	-1.1	-1.6	-4.2	-1.5
C	C26	214	N 3 14.825	N 3 14.824	N 3 14.826	N 3 14.825	N 3 14.826						E 8 32.436	E 8 32.436	E 8 32.434	E 8 32.436	E 8 32.436						3.24709	8.54059	1.65008	3.31026	3.31026	3.31026	26.77		24.63	2.14	7.48	14.24	40.78								1.3	-5	-3.5	-4.5	-2
C	C27	214	N 3 14.834	N 3 14.834	N 3 14.835	N 3 14.834	N 3 14.834						E 8 32.409	E 8 32.410	E 8 32.408	E 8 32.409	E 8 32.409						3.24724	8.54015	0.368593	2.36749	2.36749	2.36749	20.39		20.39	30.79	35.73										1	-3.5	-0.8
C	C28	214	N 3 14.841	N 3 14.840	N 3 14.841	N 3 14.840	N 3 14.841						E 8 32.378	E 8 32.377	E 8 32.376	E 8 32.378	E 8 32.378						3.24734	8.53962	1.33368	2.69605	2.69605	2.69605	18.73		18.73	7.42	15.6	41.33									1.2	-4.3	-4.2	-1.9
C	C29	214	N 3 14.859	N 3 14.857	N 3 14.857	N 3 14.857	N 3 14.858						E 8 32.350	E 8 32.348	E 8 32.346	E 8 32.348	E 8 32.350						3.24763	8.53914	3.05409	4.58113	4.58113	4.58113	11.22		6.15	2.35	2.72	13.78	31.28	41.24							-1	-3.9	0	0.5	-2.9	-1.2
C	C30	211	N 3 14.862	N 3 14.861	N 3 14.862	N 3 14.861	N 3 14.862						E 8 32.320	E 8 32.317	E 8 32.318	E 8 32.319	E 8 32.319						3.24769	8.53864	1.33368	3.16335	3.16335	3.16335	11.34		3.77	7.57	36.13	42.65									-10	-2.5	-3.2	-1
C	C31	211	N 3 14.873	N 3 14.874	N 3 14.8874	N 3 14.873	N 3 14.876						E 8 32.297	E 8 32.296	E 8 32.294	E 8 32.295	E 8 32.296						3.24794	8.53826	6.87257	19.9776	19.9776	19.9776	8.65		8.65	36.73	49.45										-1.1	-3	-1.2
C	C32	211	N 3 14.886	N 3 14.884	N 3 14.884	N 3 14.883	N 3 14.885						E 8 32.264	E 8 32.267	E 8 32.266	E 8 32.267	E 8 32.265						3.24807	8.53776	2.34189	4.45111	4.45111	4.45111	11.64		0.39	0.93	10.32	22.37	50								-14	-24	-5.2	-5	-1
C	C33	216	N 3 14.899	N 3 14.898	N 3 14.899	N 3 14.896	N 3 14.899						E 8 32.238	E 8 32.238	E 8 32.238	E 8 32.241	E 8 32.238						3.2483	8.53731	1.84635	6.01691	6.01691	6.01691	12.84		1.52	1.08	5.12	5.12	23.48	44.48							2	-21.5	-9.2	-6.7	-5	-1.2
C	C34	211	N 3 14.910	N 3 14.907	N 3 14.908	N 3 14.907	N 3 14.909						E 8 32.207	E 8 32.210	E 8 32.209	E 8 32.210	E 8 32.208						3.24847	8.53681	3.1356	4.7034	4.7034	4.7034	5.1		1.04	4.06	5.9	22.8	42.51								-29.5	-5.1	-5.5	-4.9	-1
C	C35	211	N 3 14.926	N 3 14.920	N 3 14.919	N 3 14.918	N 3 14.922						E 8 32.187	E 8 32.185	E 8 32.182	E 8 32.183	E 8 32.182						3.24868	8.5364	4.97024	10.9567	10.9567	10.9567	8.84		0.48	1.16	7.2	15.48	21.39								-16.4	-22.7	-5.5	-5	-2.7
C	C36	216	N 3 14.932	N 3 14.934	N 3 14.933	N 3 14.932	N 3 14.933						E 8 32.160	E 8 32.160	E 8 32.158	E 8 32.159	E 8 32.159						3.24888	8.53599	2.0904	2.66214	2.66214	2.66214	13.63		0.32	0.54	4.42	8.35	7.14	15.07	22.83						-7.9	-3	-6.5	-2	-2.9	-3.8	-2
C	C37	216	N 3 14.946	N 3 14.946	N 3 14.947	N 3 14.947	N 3 14.947						E 8 32.134	E 8 32.137	E 8 32.135	E 8 32.136	E 8 32.136						3.24911	8.53559	1.33368	3.16334	3.16334	3.16334	17.28		0.6	2.45	5.67	8.56	25.19	29.18							-25.2	-4.5	0.5	-3	-3	-1.5
C	C38	219	N 3 14.969	N 3 14.970	N 3 14.970	N 3 14.970	N 3 14.969						E 8 32.120	E 8 32.120	E 8 32.120	E 8 32.121	E 8 32.121						3.24949	8.53534	1.33107	1.5678	1.5678	1.5678	43.8		0.38	11.74	27.93	12.33	12.86	29.71							-13.5	-1.3	1.4	-3.3	-5.5	-1.9
C	C39	215	N 3 14.995	N 3 14.995	N 3 14.994	N 3 14.997	N 3 14.996						E 8 32.095	E 8 32.095	E 8 32.095	E 8 32.094	E 8 32.093						3.24992	8.53491	2.80934	3.04041	3.04041	3.04041	59.11		12.32	39.12	6.83	0.37	0.47	10.58	17.27	24.43					0.3	1.3	-3.5	-25.5	-21.2	-0.9	-2.6
C	C40	214	N 3 14.991	N 3 14.990	N 3 14.992	N 3 14.990	N 3 14.991						E 8 32.059	E 8 32.061	E 8 32.058	E 8 32.059	E 8 32.059						3.24985	8.53432	1.5202	3.64568	3.64568	3.64568	4.52		4.52	21.71	24.92	21.32									1.8	0.9	-3.6	-2
C	C41	213	N 3 15.012	N 3 15.012	N 3 15.013	N 3 15.012	N 3 15.012						E 8 32.034	E 8 32.035	E 8 32.033	E 8 32.035	E 8 32.034						3.2502	8.5339	1.52704	2.66735	2.66735	2.66735	35.47		35.47	8.42	20.53	40.83									0.9	-0.6	-4.2	-1.2
C	C42	213	N 3 15.023	N 3 15.023	N 3 15.025	N 3 15.024	N 3 15.023						E 8 32.009	E 8 32.010	E 8 32.008	E 8 32.009	E 8 32.009						3.25039	8.53348	1.10578	3.17623	3.17623	3.17623	32.81		32.81	17.97	15.59	36.83									1.2	-2.7	-3.2	-1
C	C43	219	N 3 15.041	N 3 15.041	N 3 15.042	N 3 15.041	N 3 15.040						E 8 31.986	E 8 31.987	E 8 31.986	E 8 31.988	E 8 31.987						3.25068	8.53311	1.87983	2.36485	2.36485	2.36485	47.39		44.02	3.37	10.43	16.13	43.38								1.5	-3.2	-2.7	-3.2	-1.1
C	C44	212	N 3 15.032	N 3 15.033	N 3 15.034	N 3 15.034	N 3 15.034						E 8 31.948	E 8 31.947	E 8 31.949	E 8 31.948	E 8 31.948						3.25056	8.53247	1.99366	2.58015	2.58015	2.58015	7.13		0.83	1.53	4.77	27.53	48.53								-6.1	-14.5	-6.9	-3.9	-0.9
C	C45	215	N 3 15.043	N 3 15.044	N 3 15.044	N 3 15.044	N 3 15.044						E 8 31.922	E 8 31.922	E 8 31.922	E 8 31.923	E 8 31.922						3.25073	8.53204	0.522599	1.52704	1.52704	1.52704	9.63		5.17	4.46	18.43	49.93									-9.1	-6.2	-5.1	-1.1
C	C46	215	N 3 15.055	N 3 15.054	N 3 15.056	N 3 15.056	N 3 15.055						E 8 31.896	E 8 31.897	E 8 31.896	E 8 31.896	E 8 31.895						3.25092	8.5316	1.47437	2.88483	2.88483	2.88483	8.32		3.04	5.28	4.04	15.63	49.23								-6.1	-6.2	-5.6	-5.1	-1.4
C	C47	215	N 3 15.069	N 3 15.068	N 3 15.069	N 3 15.071	N 3 15.069						E 8 31.870	E 8 31.871	E 8 31.871	E 8 31.869	E 8 31.870						3.25115	8.53117	1.52704	3.99321	3.99321	3.99321	12.05		1.23	2.73	8.09	9.14	10.15	50							-9.8	-5.1	-4.5	-6.3	-4.3	-1.1
C	C48	215	N 3 15.085	N 3 15.082	N 3 15.083	N 3 15.083	N 3 15.083						E 8 31.845	E 8 31.847	E 8 31.845	E 8 31.845	E 8 31.844						3.25139	8.53075	2.25318	4.00102	4.00102	4.00102	7.55		1.15	6.4	3.02	12.58	16.52	35.33							-7	-7.3	-5.8	-6	-2.5	-1.2
C	C49	215	N 3 15.096	N 3 15.095	N 3 15.095	N 3 15.096	N 3 15.098						E 8 31.819	E 8 31.820	E 8 31.820	E 8 31.821	E 8 31.820						3.2516	8.53033	1.85236	3.68593	3.68593	3.68593	12.69		1.62	11.07	4.01	8.73	17.77	48.63							-6.1	-5.8	-3.9	-6	-2.2	-1.2
C	C50	215	N 3 15.111	N 3 15.108	N 3 15.107	N 3 15.109	N 3 15.110						E 8 31.796	E 8 31.796	E 8 31.795	E 8 31.796	E 8 31.796						3.25182	8.52993	1.87983	3.97266	3.97266	3.97266	6.02		3.78	2.24	3.01	16.19	23.36	44.54							-8	-7.8	-5.9	-4.7	-2	-0.9
C	C51	215	N 3 15.123	N 3 15.122	N 3 15.122	N 3 15.123	N 3 15.123						E 8 31.771	E 8 31.771	E 8 31.771	E 8 31.770	E 8 31.771						3.25204	8.52951	1.16619	1.65512	1.65512	1.65512	9.2		6.04	3.16	27.52	47.83									-7	-6.8	-3.5	-1.2
C	C52	215	N 3 15.134	N 3 15.134	N 3 15.134	N 3 15.134	N 3 15.133						E 8 31.747	E 8 31.748	E 8 31.747	E 8 31.747	E 8 31.746						3.25223	8.52912	0.368593	2.36749	2.36749	2.36749	11.92		1.69	10.23	6.2	18.22	49.68								-10	-5.4	-4	-3.5	-1
C	C53	215	N 3 15.150	N 3 15.149	N 3 15.150	N 3 15.150	N 3 15.150						E 8 31.722	E 8 31.723	E 8 31.722	E 8 31.722	E 8 31.723						3.2525	8.52871	0.827561	1.84635	1.84635	1.84635	14.85		3.7	6.75	4.4	11.17	14.46	50							-0.1	-3.9	-4.1	-3.9	-3	-1
C	C54	215	N 3 15.177	N 3 15.177	N 3 15.178	N 3 15.178	N 3 15.178						E 8 31.707	E 8 31.708	E 8 31.707	E 8 31.707	E 8 31.707						3.25296	8.52845	0.82504	1.84898	1.84898	1.84898	56.07		12.56	40.49	3.02	22.6	49.7								0.1	1.3	-4	-3.8	-1.2
C	C55	215	N 3 15.178	N 3 15.178	N 3 15.179	N 3 15.178	N 3 15.178						E 8 31.674	E 8 31.675	E 8 31.673	E 8 31.674	E 8 31.672						3.25297	8.52789	1.84635	2.9866	2.9866	2.9866	25.52		25.52	4.34	8.42	19.8	40.73								1.1	0.5	-3.6	-2.7	-1.2
C	C56	215	N 3 15.186	N 3 15.188	N 3 15.187	N 3 15.188	N 3 15.186						E 8 31.646	E 8 31.647	E 8 31.645	E 8 31.647	E 8 31.646						3.25312	8.52744	2.22283	2.36485	2.36485	2.36485	27.48		27.48	5.12	15.16	49.43									1.3	-2	-4.7	-1
C	C57	215	N 3 15.198	N 3 15.199	N 3 15.198	N 3 15.200	N 3 15.197						E 8 31.623	E 8 31.622	E 8 31.623	E 8 31.618	E 8 31.624						3.25331	8.52703	1.99366	7.97462	7.97462	7.97462	24.95		20.08	4.87	13.56	18.56	45.47								0	-1.1	-1.9	-2.9	-1
C	C58	215	N 3 15.197	N 3 15.193	N 3 15.194	N 3 15.190	N 3 15.197						E 8 31.600	E 8 31.602	E 8 31.604	E 8 31.597	E 8 31.601						3.25324	8.52668	5.36886	10.4624	10.4624	10.4624	3.56		3.56	14.59	18.93	41.23									-1.5	-3	-2.8	-1.5
E	E1	204	N 3 14.032	N 3 14.030									E 8 37.872	E 8 37.870									3.23385	8.63118	2.61302	2.61302	2.61302	2.61302	55.29		1.95	2.84	8.08	7.424	34.996	12	20.668	50	16.694				-22.5	-7.9	-1.2	-0.6	0.5	-1.6	-2.1
E	E2	197	N 3 14.014	N 3 14.015									E 8 37.890	E 8 37.892									3.23358	8.63152	2.06893	2.06893	2.06893	2.06893	30.068		2.446	8.654	12.332	6.636	21.298	17.296	50	18.332					-7.8	-0.7	0.5	-3.3	-2.7	-1.4	-0.3
E	E3	197	N 3 13.997										E 8 37.916										3.23328	8.63193	3.95e-10	3.95e-10	3.95e-10	3.95e-10	9.004		1.532	7.472	9.598	18.74	48.672								-7.3	-3.2	-3.6	-2.8	-1
E	E4	197	N 3 13.986										E 8 37.936										3.2331	8.63227	1.58e-09	1.58e-09	1.58e-09	1.58e-09	7.956		3.37	4.586	7.394	26.176	50.226								-10.6	-4	-3.5	-2	-0.8
E	E5	197	N 3 13.979	N 3 13.979									E 8 37.966	E 8 37.967									3.23298	8.63278	0.926196	0.926196	0.926196	0.926196	8.53		1.346	1.634	5.55	27.826	50								-8.2	-10.1	-5.2	-3.2	-0.9
E	E6	197	N 3 13.974	N 3 13.972									E 8 37.997	E 8 37.996									3.23288	8.63327	2.06261	2.06261	2.06261	2.06261	15.98		3.504	6.912	2.62	2.944	19.44	24.508							-4.6	-3	-10.5	-3.3	-3.7	-1.9
E	E7	197	N 3 13.964	N 3 13.964									E 8 38.020	E 8 38.020									3.23273	8.63367	3.95e-10	3.95e-10	3.95e-10	3.95e-10	5.444		5.444	17.832	17.852	45.388									-4.6	-3	-2.3	-0.7
E	E8	197	N 3 13.955	N 3 13.957									E 8 38.049	E 8 38.048									3.2326	8.63414	2.06261	2.06261	2.06261	2.06261	10.542		1.5	1.85	7.192	6.962	18.266	36.962							-0.5	-8.9	-4.8	-3.1	-3.9	-1.1
E	E9	197	N 3 13.946	N 3 13.948									E 8 38.075	E 8 38.075									3.23245	8.63458	1.84296	1.84296	1.84296	1.84296	6.778		0.924	0.884	0.302	4.168	4.006	28.698	29.608						-1.6	-9.9	-25.2	-4.1	-3.9	-3	-1.3
E	E10	197	N 3 13.938	N 3 13.938									E 8 38.104	E 8 38.105									3.2323	8.63508	0.926196	0.926196	0.926196	0.926196	13.622		0.644	0.194	12.784	8.572	22.204	31.022							-7.7	-42.4	-3	-2.4	-2.5	-1
E	E11	197	N 3 13.931	N 3 13.932									E 8 38.133	E 8 38.136									3.23219	8.63557	2.9274	2.9274	2.9274	2.9274	17.382		0.386	0.252	7.232	9.512	4.286	16.912	50						-6.9	-24.5	-0.2	-2.2	-4.3	-3.2	-1.1
E	E12	197	N 3 13.918	N 3 13.919									E 8 38.156	E 8 38.158									3.23197	8.63595	2.06893	2.06893	2.06893	2.06893	9.27		0.46	2.092	2.656	4.062	7.04	20.594	50						-0.2	-10.7	-7	-4.3	-3.6	-3.1	-1
E	E13	197	N 3 13.915	N 3 13.912									E 8 38.186	E 8 38.183									3.23189	8.63641	3.91953	3.91953	3.91953	3.91953	4.196		0.806	0.402	2.762	5.226	5.22	12.32	14.822	50					-14.5	-27.3	-5	-4.3	-3.7	-3	-2
E	E14	197	N 3 13.903	N 3 13.903									E 8 38.210	E 8 38.211									3.23172	8.63684	0.926197	0.926197	0.926197	0.926197	7.058		1.312	0.45	5.296	4.666	12.75	18.434	50	8.572					-3.8	-35	-4.6	-3.4	-3.3	-2	-0.8
E	E15	197	N 3 13.894	N 3 13.896									E 8 38.238	E 8 38.240									3.23158	8.63732	2.61302	2.61302	2.61302	2.61302	8.202		0.69	0.55	2.28	4.682	6.49	28.582	50	6.392					-1.7	-23.1	-4	-3.1	-3	-2.7	-0.8
E	E16	197	N 3 13.883	N 3 13.885									E 8 38.268	E 8 38.270									3.2314	8.63782	2.61302	2.61302	2.61302	2.61302	12.249		0.953	1.072	3.066	3.706	3.452	7	4.402	14.196	50	13.582			-7.1	-10.4	-8	-5.3	-3	-3.2	-5.1
E	E17	197	N 3 13.876	N 3 13.876									E 8 38.293	E 8 38.294									3.23127	8.63823	0.926197	0.926197	0.926197	0.926197	6.862		0.922	1.488	4.452	4.786	14.502	12.052	26.29	32.4					-5	-8	-4.9	-4.5	-3.9	-2.1	-1.2
E	E18	197	N 3 13.865	N 3 13.866									E 8 38.320	E 8 38.318									3.23109	8.63865	2.06894	2.06894	2.06894	2.06894	9.522		1.7	7.822	3.494	13.498	8.212	31.912	20.31						-9.1	-4	-3.4	-4.2	-2.5	-1.4	-0.9
E	E19	197	N 3 13.857	N 3 13.858									E 8 38.349	E 8 38.350									3.23096	8.63916	1.30651	1.30651	1.30651	1.30651	7.08		3.438	3.642	8.07	13.882	9.8	32.222	28.5						-7.4	-6.5	-4.8	-3.3	-2	-1	-0.8
E	E20	197	N 3 13.852	N 3 13.851									E 8 38.373	E 8 38.375									3.23086	8.63957	2.06894	2.06894	2.06894	2.06894	12.58		0.26	3.92	8.4	4.932	5.852	19.912	34.4	23					-13.7	-1.7	-2.9	-3	-3.7	-2.9	-0.6
E	E21	197	N 3 13.837	N 3 13.840									E 8 38.406	E 8 38.405									3.23064	8.64009	2.91548	2.91548	2.91548	2.91548	12.158		1.9	2.682	7.576	6.404	4.834	5.636	13.208	31.766	24.112				-6	-4.5	-4.5	-3.9	-4.1	-3.7	-2.2
E	E22	197	N 3 13.826	N 3 13.828									E 8 38.430	E 8 38.432									3.23045	8.64052	2.61302	2.61302	2.61302	2.61302	8.11		4.386	3.724	4.378	4.338	7.216	7.572	40.752						-8	-5.5	-5.2	-6	-5	-3	-0.5
E	E23	197	N 3 13.816	N 3 13.815									E 8 38.456	E 8 38.457									3.23026	8.64094	1.30651	1.30651	1.30651	1.30651	6.488		0.64	1.641	1.164	3.043	13.093	16.078	50	5					-1.5	-0.3	-5.5	-5.9	-4.2	-3.6	-0.9
E	E24	197	N 3 13.806	N 3 13.804									E 8 38.484	E 8 38.484									3.23008	8.6414	1.84296	1.84296	1.84296	1.84296	5.539		2.096	1.45	1.934	4.059	1.678	6.355	9.151	17.573	50	5.631			4.5	-5	-4.8	-2.7	-5	-5.9	-3.4
E	E25	197	N 3 13.795	N 3 13.799									E 8 38.511	E 8 38.510									3.22995	8.64184	3.80051	3.80051	3.80051	3.80051	10.779		5.057	5.752	8.114	9.3	16.25	50							-4.2	-5.1	-3.8	-4.5	-1.7	-1
E	E26	197	N 3 13.783	N 3 13.785									E 8 38.541	E 8 38.540									3.22973	8.64234	2.06261	2.06261	2.06261	2.06261	10.211		1.067	3.005	6.139	8.208	24.32	50	12.842						-2.9	-3.8	-4.9	-3.7	-2.6	-0.4	-0.3
E	E27	205	N 3 13.779	N 3 13.778									E 8 38.566	E 8 38.566									3.22964	8.64277	0.921482	0.921482	0.921482	0.921482	12.241		0.964	1.307	2.475	7.495	6.671	6	2.797	50	8.681				6.9	-2.5	-8.7	-5.8	-2.7	-2.9	-2.1
E	E28	205	N 3 13.762	N 3 13.761									E 8 38.593	E 8 38.592									3.22936	8.64321	1.30651	1.30651	1.30651	1.30651	18.037		2.784	15.253	8.696	3.545	50	17.486							-6.9	-3.6	-2	-4.7	-1.6	-0.8
E	E29	205	N 3 13.752	N 3 13.752									E 8 38.622	E 8 38.622									3.2292	8.6437	5.92e-10	5.92e-10	5.92e-10	5.92e-10	22.594		1.687	3.574	10.961	6.372	7.646	11.046	11.418	28.259					-2.9	-6.1	-2.3	-2.2	-1	-3.6	-1.8
E	E30	205	N 3 13.746	N 3 13.745									E 8 38.650	E 8 38.649									3.22909	8.64416	1.30651	1.30651	1.30651	1.30651	33.526		1.622	0.644	16.381	14.879	8.38	14.586	50	6.274					-11.4	-27	1.9	-3	1.1	-4.6	0.3
E	E31	205	N 3 13.736	N 3 13.735									E 8 38.676	E 8 38.677									3.22892	8.64461	1.30651	1.30651	1.30651	1.30651	30.927		24.292	10.635	10.574	6.834	13.6	39.806							0.9	-1.7	-0.6	0	-3.1	-1.2
E	E32	205	N 3 13.726	N 3 13.726									E 8 38.697	E 8 38.697									3.22877	8.64495	5.92e-10	5.92e-10	5.92e-10	5.92e-10	21.021		21.021	13.666	6.621	33.652	41.141								0.4	-0.4	-1.4	-1.8	-0.9
A	A1	189	N 3 16.248	N 3 16.252	N 3 16.251								E 8 27.610	E 8 27.610	E 8 27.614								3.27084	8.46019	4.95902	5.09004	5.09004	5.09004	0		1.314	1.502	6.372	8.452	10.714	4.292							-4	-14.1	-5.5	-6.2	-8.2	-5.6
A	A2	189	N 3 16.270	N 3 16.272	N 3 16.262	N 3 16.259							E 8 27.642	E 8 27.641	E 8 27.640	E 8 27.641							3.2711	8.46068	11.5185	12.44	12.44	12.44	5.276		1.19	0.9	3.186	2.706	5.146	3.772							-8.5	-20	-7.2	-4.8	-2.3	-9.8
A	A3	189	N 3 16.260	N 3 16.260	N 3 16.257	N 3 16.253							E 8 27.668	E 8 27.668	E 8 27.666	E 8 27.668							3.27096	8.46112	4.69958	8.3449	8.3449	8.3449	0.86		0.86	2.644	29.982										-28.2	-6.8	-8.5
A	A4	189	N 3 16.257	N 3 16.259	N 3 16.255	N 3 16.249							E 8 27.695	E 8 27.697	E 8 27.696	E 8 27.697							3.27092	8.4616	7.50162	11.1447	11.1447	11.1447	0.93		0.93	9.65	2.088	4.476	6.484	21.198							-22.1	0.9	-7.1	-3.3	-12.3	-7.6
A	A5	190	N 3 16.255	N 3 16.254	N 3 16.248	N 3 16.245							E 8 27.723	E 8 27.723	E 8 27.721	E 8 27.721							3.27084	8.46203	8.49768	10.3042	10.3042	10.3042	11.326		1.302	2.104	7.92	0.332	0.98	11.48	18.62						-9.9	-22	-3.9	-5	-33	-5.6	-7.8
A	A6	199	N 3 16.246	N 3 16.247	N 3 16.240	N 3 16.240							E 8 27.750	E 8 27.751	E 8 27.751	E 8 27.752							3.27072	8.46252	6.26952	6.91112	6.91112	6.91112	3.62		0.776	1.942	3.62	10.264	2.25	28.34							-0.6	-11.1	-7.3	-2.2	-8.9	-8.3
A	A7	199	N 3 16.233	N 3 16.233	N 3 16.226	N 3 16.229							E 8 27.781	E 8 27.781	E 8 27.779	E 8 27.780							3.2705	8.463	5.25511	8.16766	8.16766	8.16766	5.564		0.864	4.7	3.275	12.914	1.705	21.79							4.8	-8.1	-2.9	1.8	-15.8	-10
A	A8	210	N 3 16.217	N 3 16.217	N 3 16.214	N 3 16.212							E 8 27.809	E 8 27.808	E 8 27.808	E 8 27.807							3.27025	8.46347	4.12519	5.83093	5.83093	5.83093	8.225	16.025	8.225	7.8	4.665	6.33	19.66								7.8	4.5	-0.7	-5.6	-8.9
A	A9	213	N 3 16.175	N 3 16.173	N 3 16.169	N 3 16.173							E 8 27.823	E 8 27.823	E 8 27.819	E 8 27.819							3.26954	8.46368	5.91208	7.43853	7.43853	7.43853	12.175		1.27	1.31	10.865	4.09	4.58								-15.4	-8.1	-3.7	-1.1	-3.7
A	A10	208	N 3 16.164	N 3 16.164	N 3 16.161	N 3 16.164							E 8 27.843	E 8 27.841	E 8 27.843	E 8 27.843							3.26939	8.46404	3.10331	4.24884	4.24884	4.24884	21.792		3.6	6.972	11.145	8.885	7.555	19.38							-8.3	-1.3	1.9	0.9	-4	-5.7
A	A11	217	N 3 16.149	N 3 16.148	N 3 16.145	N 3 16.146							E 8 27.871	E 8 27.870	E 8 27.870	E 8 27.869							3.26912	8.4645	3.68593	4.12519	4.12519	4.12519	22.577		1.415	2.9	8.812	9.45	7.385	10.05	5	18.37					-24	4.9	-3.4	0.1	-1.4	-2.8	-4
A	A12	202	N 3 16.128	N 3 16.129	N 3 16.126	N 3 16.126							E 8 27.891	E 8 27.891	E 8 27.891	E 8 27.890							3.26879	8.46485	2.69018	3.25826	3.25826	3.25826	5.624		1.542	1.234	2.848	17.71	6.514	25.249							-20.5	-5.3	-0.7	-2.2	-5	-4.4
A	A13	202	N 3 16.123	N 3 16.121	N 3 16.124	N 3 16.122							E 8 27.915	E 8 27.915	E 8 27.918	E 8 27.916							3.26871	8.46527	3.32765	4.6224	4.6224	4.6224	5.768		2.378	2.39	7.865	18.265	9.086	12.86							-1	-4.1	-0.5	-4.6	-3.8	-5.1
A	A14	206	N 3 16.117	N 3 16.118	N 3 16.118	N 3 16.116							E 8 27.942	E 8 27.943	E 8 27.945	E 8 27.944							3.26862	8.46573	2.81643	3.10331	3.10331	3.10331	9.983		1.16	2.11	6.713	5.33	16.99	23.38							-26.4	-10.7	-1.1	-1	-4.6	-4.5
A	A15	206	N 3 16.110	N 3 16.107	N 3 16.104	N 3 16.106							E 8 27.973	E 8 27.973	E 8 27.973	E 8 27.972							3.26845	8.46621	5.08927	6.00751	6.00751	6.00751	12.337		1.661	4.234	6.442	6.028	4.7	32.6							-8.9	-1.7	0.6	1.1	-4.5	-5.2
A	A16	215	N 3 16.098	N 3 16.097	N 3 16.096	N 3 16.093							E 8 28.000	E 8 28.000	E 8 28.000	E 8 28.001							3.26827	8.46667	3.71491	5.70076	5.70076	5.70076	16.397		3.762	12.635	11.835	2.772	21.63								-5.9	-0.5	-0.8	-4.1	-6.6
A	A17	212	N 3 16.089	N 3 16.087	N 3 16.087								E 8 28.029	E 8 28.029	E 8 28.029								3.26813	8.46715	1.22864	2.45729	2.45729	2.45729	2.788		0.684	2.104	2.55	4.272	33.985	27.61							-27	-1.1	-1.9	-3.3	0.8	-7.3
A	A18	209	N 3 16.065	N 3 16.064	N 3 16.066								E 8 28.055	E 8 28.054	E 8 28.051								3.26775	8.46756	3.08721	4.69862	4.69862	4.69862	1.925		0.875	0.95	17.22	8.76	2.25	25.69							-2.6	0.3	1.6	0	-6.9	-7.7
A	A19	209	N 3 16.046	N 3 16.046	N 3 16.046								E 8 28.079	E 8 28.078	E 8 28.076								3.26743	8.46796	2.46977	3.08721	3.08721	3.08721	4.954		4.945	7.435	37.22										1.4	-4.5	-5.9
A	A20	209	N 3 16.032	N 3 16.031	N 3 16.029								E 8 28.102	E 8 28.101	E 8 28.098								3.26718	8.46834	3.94578	5.30239	5.30239	5.30239	0		6.77	10.902	24.37										-4.9	-6.2	-5.6
A	A21	216	N 3 16.019	N 3 16.018	N 3 16.019								E 8 28.123	E 8 28.122	E 8 28.122								3.26698	8.46871	1.37506	1.37925	1.37925	1.37925	4.635		1.35	3.285	9.79	5.01	26.59								-5.1	-5.7	-2.8	-6.7	-6.5
A	A22	216	N 3 16.008	N 3 16.007	N 3 16.006								E 8 28.149	E 8 28.149	E 8 28.148								3.26678	8.46914	1.94364	2.21844	2.21844	2.21844	7.5		3.785	3.715	4.776	2.11	1.07	12.25	24.98						-0.2	-3.9	-5.6	-5.1	-12	-6	-4.6
A	A23	214	N 3 15.993	N 3 15.993	N 3 15.993								E 8 28.172	E 8 28.171	E 8 28.171								3.26655	8.46952	0.617444	1.23489	1.23489	1.23489	5.873		1.432	1.668	2.773	5.784	6	1.357	30.23						-7	-9.1	-5.8	-4.5	-8.4	-7.8	-4.7
A	A24	214	N 3 15.978	N 3 15.978	N 3 15.978								E 8 28.199	E 8 28.198	E 8 28.196								3.2663	8.46996	2.46977	3.08722	3.08722	3.08722	2.176		0.976	1.2	2.381	4.567	10.434	28.87							-6.9	-9	-6.4	-4.2	-8.2	-4.9
A	A25	214	N 3 15.965	N 3 15.965	N 3 15.964								E 8 28.220	E 8 28.221	E 8 28.220								3.26608	8.47034	1.37506	1.37925	1.37925	1.37925	3.912		1.292	2.62	3.368	3.017	15.158	27.11							0	-9.9	-6.7	-3.9	-7.6	-4.1
A	A26	214	N 3 15.946	N 3 15.947	N 3 15.947								E 8 28.241	E 8 28.243	E 8 28.242								3.26578	8.4707	1.95154	2.22277	2.22277	2.22277	0		3.817	5.862	10	23.25									-6.8	-7.4	-6.9	-4.2
A	A27	214	N 3 15.938	N 3 15.936	N 3 15.933								E 8 28.267	E 8 28.268	E 8 28.268								3.26559	8.47113	4.47405	4.95321	4.95321	4.95321	0		1.94	6.02	5.357	8.134	19.45								-6.8	-4	-6.1	-7.1	-5.8
A	A28	214	N 3 15.916	N 3 15.917	N 3 15.916								E 8 28.290	E 8 28.290	E 8 28.289								3.26527	8.47149	1.37506	1.37925	1.37925	1.37925	4.005		2.228	1.777	3.2	10.86	17.3								-8.4	-4.9	-5.3	-10	-4.7
A	A29	214	N 3 15.906	N 3 15.906	N 3 15.904								E 8 28.317	E 8 28.318	E 8 28.315								3.26509	8.47194	2.75851	3.94578	3.94578	3.94578	2.355		0.755	1.16	13.925	1.794	11.252	17.67							-17.6	4.1	0.5	2.2	-10.6	-4.5
A	A30	214	N 3 15.893	N 3 15.892	N 3 15.891								E 8 28.342	E 8 28.340	E 8 28.339								3.26487	8.47234	3.08161	3.59548	3.59548	3.59548	2.335		0.9	1.435	6.54	3.81	11	17.33							-31.2	-1	-1.2	-9.4	-9.4	-5.3
A	A31	214	N 3 15.880	N 3 15.880	N 3 15.878								E 8 28.367	E 8 28.365	E 8 28.364								3.26466	8.47276	3.32273	3.48397	3.48397	3.48397	6.375		1.408	1.919	1.468	1.58	4.88	1.6	13.4	20.95					-2.1	-8.6	-24	-3.8	-0.6	5	-9.7
A	A32	220	N 3 15.858	N 3 15.859	N 3 15.858								E 8 28.389	E 8 28.390	E 8 28.389								3.26431	8.47316	0.870993	1.74199	1.74199	1.74199	2.84		1.2	1.64	2.418	6.974	3.7	9.33	14.8						-7	-8.6	-8	-1.7	-5.5	-10	-5.1
A	A33	220	N 3 15.861	N 3 15.862	N 3 15.860								E 8 28.439	E 8 28.439	E 8 28.439								3.26435	8.47398	1.84296	1.84296	1.84296	1.84296	25.268		8.368	16.9	4.59	15.484	18.39	17.82							1.6	1.7	-1.8	1.6	-5.5	-1.9
A	A34	220	N 3 15.850	N 3 15.851	N 3 15.848								E 8 28.456	E 8 28.456	E 8 28.455								3.26416	8.47426	2.53367	3.31055	3.31055	3.31055	25.268		14.3	3.43	18.504	33.237	8.482	9.146	13.13						1	3	0.8	2.8	-1	0.2	-3.3
B	B1	207	N 3 15.674	N 3 15.677									E 8 28.790	E 8 28.790									3.26126	8.47983	2.76445	2.76445	2.76445	2.76445	3.13		0.982	0.648	1.5	2.034	1.6	26.86							-28.4	-1.2	-1.6	-9.4	-5	-5.5
B	B2	207	N 3 15.667	N 3 15.667	N 3 15.668								E 8 28.815	E 8 28.814	E 8 28.814								3.26112	8.48024	1.37507	1.37926	1.37926	1.37926	2.686		1.032	1.654	1.76	0.5	8.6	24.03							-28.7	-13.3	-3.5	-24.4	-7	-3.8
B	B3	207	N 3 15.655	N 3 15.655	N 3 15.656								E 8 28.838	E 8 28.839	E 8 28.839								3.26092	8.48064	1.37507	1.37926	1.37926	1.37926	4.195		0.29	1.66	1.265	1.7	0.602	4.166							-3.8	-32.8	-4.7	-3.6	-7.4	-5.6
B	B4	221	N 3 15.640	N 3 15.641	N 3 15.641								E 8 28.867	E 8 28.866	E 8 28.866								3.26068	8.48111	0.870995	1.74199	1.74199	1.74199	3.226		0.772	0.85	1.604	2.594	37.49								-4.9	-41.1	-8.1	-5.4	-4.1
B	B5	221	N 3 15.631	N 3 15.631	N 3 15.632								E 8 28.892	E 8 28.892	E 8 28.892								3.26052	8.48153	0.614321	1.22864	1.22864	1.22864	5.593		1.497	0.882	3.214	2.75	0.48	7.392	38.5						2.2	-29.5	-3.3	-4.9	-9.6	-4.7	-3.6
B	B6	190	N 3 15.627	N 3 15.627	N 3 15.627								E 8 28.916	E 8 28.917	E 8 28.917								3.26045	8.48194	0.617447	1.23489	1.23489	1.23489	1.71		0.53	1.18	5.7	8.574	30.7								4.8	-17.2	-6.7	-7.9	-3.9
B	B7	190	N 3 15.624	N 3 15.625	N 3 15.624								E 8 28.944	E 8 28.943	E 8 28.945								3.26041	8.4824	1.95155	2.22278	2.22278	2.22278	8.496		1.214	0.4	4.592	2.29	4.856	8.1	24.8						0.3	-33.5	-6.4	-4.1	-4.7	-7.2	-4.5
B	B8	190	N 3 15.620	N 3 15.618	N 3 15.619								E 8 28.974	E 8 28.974	E 8 28.974								3.26032	8.4829	1.84296	1.84296	1.84296	1.84296	1.38		1.38	2.118	2.47	8.234	8.426	27.834							-23.6	7.3	-7.1	-0.2	-9.5	-4.9
B	B9	190	N 3 15.612	N 3 15.613	N 3 15.611								E 8 29.002	E 8 29.003	E 8 29.002								3.2602	8.48337	1.94365	2.21844	2.21844	2.21844	1.436		1.066	0.37	4.09	5.896	6.1	34.35							-2	-33.6	-5.9	-5	-6.4	-4.8
B	B10	197	N 3 15.603	N 3 15.603	N 3 15.606								E 8 29.029	E 8 29.030	E 8 29.028								3.26007	8.48382	2.61298	4.1252	4.1252	4.1252	3.604		0.612	2.992	6.886	7.814	5.458	38.95							-25.1	-5	-4	-4.9	-5.4	-3.6
B	B11	202	N 3 15.595	N 3 15.595	N 3 15.595								E 8 29.058	E 8 29.058	E 8 29.057								3.25992	8.48429	0.617448	1.2349	1.2349	1.2349	2.56		2.56	10.806	6.848	7.976	34.3								-12.6	-4.6	-4.1	-4.2	-3.1
B	B12	192	N 3 15.572	N 3 15.572	N 3 15.572								E 8 29.098	E 8 29.098	E 8 29.097								3.25953	8.48496	0.617448	1.2349	1.2349	1.2349	4.324		1.022	0.746	2.556	11.562	12.644	29.53							-23.2	-1.7	-2.3	-2.7	-7	-2.8
B	B13	212	N 3 15.557	N 3 15.558	N 3 15.557								E 8 29.125	E 8 29.124	E 8 29.125								3.25929	8.48541	0.870995	1.74199	1.74199	1.74199	2.16		0.76	1.4	12.472	5.106	8.628	35.72							-39.1	-6.2	-5.4	-4.9	-5.5	-2.8
B	B14	212	N 3 15.538	N 3 15.538	N 3 15.537								E 8 29.146	E 8 29.147	E 8 29.147								3.25896	8.48578	1.37507	1.37926	1.37926	1.37926	7.553		1.097	6.456	10.896	10.814	28.8								-24.4	-3.5	-2	-7.4	-3.6
B	B15	180	N 3 15.556	N 3 15.555	N 3 15.555								E 8 29.209	E 8 29.210	E 8 29.209								3.25926	8.48682	1.37507	1.37926	1.37926	1.37926	2.15		2.15	7.224	34.042	15.546	15.766								-5.7	-2.8	-2.4	-1.5	-2.5
B	B16	186	N 3 15.571	N 3 15.570	N 3 15.570								E 8 29.235	E 8 29.237	E 8 29.236								3.25951	8.48727	1.95156	2.22278	2.22278	2.22278	14.17		0.57	13.6	18.144	35.92	23.82								-33.1	0.4	-2.6	-2.3	-2.4
B	B17	188	N 3 15.572	N 3 15.575	N 3 15.575								E 8 29.271	E 8 29.271	E 8 29.271								3.25957	8.48785	1.84296	3.68593	3.68593	3.68593	5.512		0.976	0.96	0.198	3.378	13.022	9.212	6.912	29.93	26.042				-3.2	-10	-46.2	1.6	1.2	-1.2	-2.9
B	B18	189	N 3 15.574	N 3 15.573	N 3 15.572								E 8 29.301	E 8 29.301	E 8 29.300								3.25955	8.48834	1.94365	2.21844	2.21844	2.21844	6.512		1.268	4.184	1.06	2.38	5.63	16.122	5.118	29.524	29.286				-43	-4.5	-17.9	-3.5	0.3	0.2	-3.2
B	B19	190	N 3 15.569	N 3 15.570	N 3 15.568								E 8 29.336	E 8 29.333	E 8 29.334								3.25948	8.48891	3.08162	3.08724	3.08724	3.08724	6.104		0.404	5.7	10.1	19.564	13.01	23.335	29.15						-46.2	-3.5	-1.4	0.2	-4.6	-1.4	-2.6
B	B20	190	N 3 15.561	N 3 15.561	N 3 15.561								E 8 29.361	E 8 29.361	E 8 29.362								3.25935	8.48936	0.617448	1.2349	1.2349	1.2349	5.351		0.158	0.952	4.24	15.379	5.914	10.79	24.67	25.14					-12.9	-0.5	-3.8	-1	-3	-4	-1.3
B	B21	196	N 3 15.560	N 3 15.559									E 8 29.389	E 8 29.390									3.25933	8.48982	1.30649	1.30649	1.30649	1.30649	4.904		1.25	3.654	7.584	23.2	37.24								-19.8	-9.4	-2	-2.2	-1.3
B	B22	196	N 3 15.552	N 3 15.553									E 8 29.417	E 8 29.421									3.25921	8.49032	3.81757	3.81757	3.81757	3.81757	8.376		0.63	0.946	6.8	14.56	6.73	10.476	40.49						-13	-26.2	-4	-1.4	-1.7	-2.7	-1.8
B	B23	211	N 3 15.544	N 3 15.544									E 8 29.446	E 8 29.446									3.25907	8.49077	5.92e-10	5.92e-10	5.92e-10	5.92e-10	7.836		2.482	5.354	8.74	9.587	9.922	39.65							-12.5	-3.9	-2.9	-2.2	-2.1	-1.8
B	B24	150	N 3 15.543	N 3 15.540									E 8 29.475	E 8 29.477									3.25902	8.49127	3.32766	3.32766	3.32766	3.32766	12.282		1.282	11	23.32	13.312	7.788	16.09	22						-30	-1.8	-0.5	-1.7	-2.6	-2.3	-1.2
B	B25	207	N 3 15.527	N 3 15.528									E 8 29.520	E 8 29.518									3.25879	8.49198	2.06889	2.06889	2.06889	2.06889	37.214		16.84	11.134	9.24	13.224	13.406	45							0.3	1.6	-0.5	-0.2	-5.4	-1.3
B	B26	212	N 3 15.506	N 3 15.505									E 8 29.540	E 8 29.542									3.25842	8.49235	2.06889	2.06889	2.06889	2.06889	4.302		1.17	0.932	2.2	9.372	9.572	18.21	19.768	22.8					-1.8	-15.5	-5.9	-2.6	-0.1	-3.7	-1.2
B	B27	214	N 3 15.496	N 3 15.496									E 8 29.568	E 8 29.568									3.25827	8.4928	1.38e-09	1.38e-09	1.38e-09	1.38e-09	7.703		0.594	0.725	1.576	2.188	2.62	7.788	10.164	18.04	35.55				1.8	-2.3	-5.4	-9.1	-5.5	-2.3	-1.1
B	B28	223	N 3 15.494	N 3 15.493									E 8 29.603	E 8 29.602									3.25822	8.49338	1.30649	1.30649	1.30649	1.30649	5.904		1.9	1.046	2.958	13.21	22.172	16.73	32.7	20.53					-5.6	-13	0.4	0.4	0.5	-2.4	-0.8
B	B29	214	N 3 15.500	N 3 15.501									E 8 29.637	E 8 29.637									3.25834	8.49395	0.921482	0.921482	0.921482	0.921482	43.961		0.785	17.9	9.655	8.796	6.825	33.55	32.082	48.65					-26.4	-0.1	-1.5	0	1.7	0.3	-2.5
B	B30	223	N 3 15.471	N 3 15.472									E 8 29.655	E 8 29.655									3.25786	8.49425	0.921482	0.921482	0.921482	0.921482	40.705		11.882	19.304	9.519	12.302	14.974	11.489	12.998	43.3					2.1	1.4	0.6	-0.8	-3.4	-2.5	-1.1
B	B31	223	N 3 15.440	N 3 15.441									E 8 29.671	E 8 29.671									3.25734	8.49452	0.921482	0.921482	0.921482	0.921482	2.83		0.372	3.458	10.677	23.786	50								-23.5	-3.2	-1.6	-2.9	-1.7
B	B32	223	N 3 15.426	N 3 15.427									E 8 29.694	E 8 29.693									3.25711	8.49489	1.30649	1.30649	1.30649	1.30649	4.922		0.864	1.812	2.246	7.474	5.546	14.76	17.364	38.9					-8.6	-12.2	-6	-3.1	-3.7	-3.4	-1.8
B	B33	218	N 3 15.413	N 3 15.413									E 8 29.714	E 8 29.715									3.25688	8.49524	0.926174	0.926174	0.926174	0.926174	7.162		1.383	5.779	3.256	21.82	21.139	37.57							-7.7	-6.6	-4.1	-4	-1.7	-1.4
B	B34	218	N 3 15.393	N 3 15.393									E 8 29.741	E 8 29.740									3.25655	8.49568	0.926174	0.926174	0.926174	0.926174	3.47		3.47	19.178	13.568	10.544	34.38								-8.6	-4.6	-2.4	-0.7	-1.1
B	B35	218	N 3 15.379	N 3 15.380									E 8 29.763	E 8 29.763									3.25632	8.49605	0.921482	0.921482	0.921482	0.921482	0		2.648	23.437											-11	-5.4
B	B36	218	N 3 15.371	N 3 15.370									E 8 29.790	E 8 29.790									3.25617	8.4965	0.921482	0.921482	0.921482	0.921482	0		1.46	14.438	12.03	9.962									-12.2	-9.2	-3.9	-1.8
B	B37	218	N 3 15.360	N 3 15.360									E 8 29.816	E 8 29.817									3.256	8.49694	0.926175	0.926175	0.926175	0.926175	1.879		1.1	0.779	3.51	8.825	8.33								0.2	-23.7	-15.3	-9.8	-6.1
B	B38	218	N 3 15.358	N 3 15.357									E 8 29.842	E 8 29.841									3.25596	8.49736	1.3065	1.3065	1.3065	1.3065	0		11	17.1											-0.9	-3.8
D2	D1 - 2	217	N 3 14.092	N 3 14.094	N 3 14.092								E 8 36.871	E 8 36.871	E 8 36.869								3.23488	8.61451	2.75014	2.75857	2.75857	2.75857	0		28	24.84	10.6	11.2	42.49	44.8							0.7	0.5	-0.9	-1.7	-0.3	-0.8
D2	D2 - 2	219	N 3 14.112	N 3 14.110	N 3 14.112	N 3 14.111							E 8 36.849	E 8 36.850	E 8 36.853	E 8 36.850							3.23519	8.61417	3.10339	4.83285	4.83285	4.83285	59.89		50	9.89	17.35	15.88	21.36	21.1	38.5						0.8	1	2	-3.1	0	-0.5	-1.2
D2	D3 - 2	219	N 3 14.111	N 3 14.110	N 3 14.110	N 3 14.112							E 8 36.817	E 8 36.817	E 8 36.817	E 8 36.815							3.23518	8.61361	1.66384	3.60937	3.60937	3.60937	34.86		34.86	26.49	5.3	16.83	28.4	47.68							0.7	0.4	-2.3	-2.6	-0.5	-0.9
D2	D4 - 2	219	N 3 14.122	N 3 14.117	N 3 14.120	N 3 14.122	N 3 14.120						E 8 36.792	E 8 36.792	E 8 36.791	E 8 36.792	E 8 36.790						3.23534	8.61319	3.49857	6.0013	6.0013	6.0013	43.53		26.13	17.4	17	16.2	37.5	40.49							1.7	-0.5	0.4	-2.6	-1	-1
D2	D5 - 2	219	N 3 14.128	N 3 14.125	N 3 14.128	N 3 14.127	N 3 14.127						E 8 36.762	E 8 36.761	E 8 36.764	E 8 36.761	E 8 36.761						3.23545	8.6127	1.87983	4.4726	4.4726	4.4726	37.9		20.7	8.9	8.3	17.9	18	27	45.6						1.5	-1.9	-0.8	0.9	-3.5	-0.6	-1
D2	D6 - 2	219	N 3 14.131	N 3 14.128	N 3 14.129	N 3 14.131	N 3 14.131						E 8 36.733	E 8 36.728	E 8 36.734	E 8 36.733	E 8 36.732						3.2355	8.6122	2.61302	8.27572	8.27572	8.27572	22.35		0.54	7.73	0.73	7.43	5.92	13.62	16	29.6	50				-20.5	0.2	-10.5	-3.9	-0.6	0.7	-4.1
D2	D7 - 2	219	N 3 14.138	N 3 14.136	N 3 14.138	N 3 14.138	N 3 14.138						E 8 36.708	E 8 36.705	E 8 36.706	E 8 36.703	E 8 36.704						3.23563	8.61175	2.97192	5.23881	5.23881	5.23881	22.92		0.07	7.4	3	12.45	4.75	12.2	15.3	26.2	26				-5.1	-0.8	-6.9	-1	0	-2.6	-2
D2	D8 - 2	219	N 3 14.150	N 3 14.147	N 3 14.151	N 3 14.150	N 3 14.148						E 8 36.681	E 8 36.681	E 8 36.680	E 8 36.679	E 8 36.681						3.23582	8.61134	2.98315	4.20409	4.20409	4.20409	35.09		5.79	20.4	8.9	10.2	12.25	35.49							-4.9	0.3	-2.2		-0.4	-0.8
D2	D9 - 2	220	N 3 14.164	N 3 14.161	N 3 14.164	N 3 14.165	N 3 14.161						E 8 36.661	E 8 36.659	E 8 36.661	E 8 36.662	E 8 36.661						3.23605	8.61101	3.7045	4.97027	4.97027	4.97027	19.27		0.55	16.97	1.75	7.35	7.25	14.9	33	37.2					-13.3	-0.5	-2.2	-2.2	-3.1	-2.5	-1.2
D2	D10 - 2	217	N 3 14.183	N 3 14.178	N 3 14.181	N 3 14.185	N 3 14.177						E 8 36.637	E 8 36.640	E 8 36.639	E 8 36.637	E 8 36.640						3.23635	8.61064	5.7753	8.28847	8.28847	8.28847	16.43		0.7	7.75	7.98	9.25	6.15	25.5	36.6	50					-14.1	-2	-0.5	-0.2	-2.2	-2.2	-0.6
D2	D11 - 2	217	N 3 14.198	N 3 14.195	N 3 14.196	N 3 14.196	N 3 14.198						E 8 36.613	E 8 36.610	E 8 36.615	E 8 36.613	E 8 36.610						3.23661	8.6102	4.82336	5.30324	5.30324	5.30324	23.88		1.89	0.73	9.94	11.32	11.6	5.42	19.2	28.6	39.5				-5.8	-18.3	-1.3	-0.2	0	-3.7	-2.6
D2	D12 - 2	217	N 3 14.203	N 3 14.202	N 3 14.203	N 3 14.204							E 8 36.587	E 8 36.588	E 8 36.590	E 8 36.588							3.23672	8.6098	2.31548	3.24167	3.24167	3.24167	11.06		0.8	10.26	25	25.98	50								-12.4	-1.7	0	-3	-0.7
D2	D13 - 2	217	N 3 14.215	N 3 14.213	N 3 14.216	N 3 14.215	N 3 14.215						E 8 36.563	E 8 36.563	E 8 36.562	E 8 36.563	E 8 36.562						3.23691	8.60938	1.17096	3.39908	3.39908	3.39908	11.03		2.8	8.23	15.44	2.7	18	42.5							-2	-2.5	-0.5	-2.5	-3	-1
D2	D14 - 2	217	N 3 14.225	N 3 14.223	N 3 14.225	N 3 14.225	N 3 14.225						E 8 36.537	E 8 36.537	E 8 36.535	E 8 36.537	E 8 36.536						3.23708	8.60894	1.33369	3.15125	3.15125	3.15125	8		8	11.7	29	44.7									-2.6	-1	-2.3	-1
D2	D15 - 2	215	N 3 14.239	N 3 14.238	N 3 14.239	N 3 14.241	N 3 14.239						E 8 36.513	E 8 36.512	E 8 36.510	E 8 36.513	E 8 36.512						3.23732	8.60853	2.21156	3.79948	3.79948	3.79948	23.1		15.5	7.6	23.65	34.55									-2	-0.5	-3	-0.9
D2	D16 - 2	215	N 3 14.254	N 3 14.253	N 3 14.255	N 3 14.254	N 3 14.254						E 8 36.492	E 8 36.490	E 8 36.489	E 8 36.490	E 8 36.489						3.23757	8.60817	1.85238	3.70477	3.70477	3.70477	18.2		11.65	6.55	9.64	27.85	42.95								-3.1	-1.3	-0.8	-2.6	-0.5
D2	D17 - 2	215	N 3 14.267	N 3 14.265	N 3 14.267	N 3 14.267	N 3 14.268						E 8 36.466	E 8 36.466	E 8 36.466	E 8 36.468	E 8 36.467						3.23778	8.60778	2.33238	3.49857	3.49857	3.49857	13.48	20.92	2.78	10.7	7.44	10.5	23.7	45.4							-1.9	-2.5	-1	-2	-2.3	-0.8
D2	D18 - 2	215	N 3 14.280	N 3 14.278	N 3 14.281	N 3 14.280	N 3 14.280						E 8 36.441	E 8 36.442	E 8 36.441	E 8 36.440	E 8 36.443						3.238	8.60736	2.6194	3.49857	3.49857	3.49857	9.76		1.96	7.8	4.6	7.8	30.1	43.55							0.9	-4.8	-1.1	-2.4	-2.2	-1
D2	D19 - 2	215	N 3 14.293	N 3 14.292	N 3 14.295	N 3 14.293	N 3 14.299						E 8 36.415	E 8 36.416	E 8 36.415	E 8 36.414	E 8 36.419						3.23824	8.60693	4.216	10.3444	10.3444	10.3444	30.6		9	9.3	12.3	8.89	23.79	45.44							0.7	-5	-1.5	-2.8	-2.2	-0.8
D2	D20 - 2	215	N 3 14.309	N 3 14.306	N 3 14.308	N 3 14.309	N 3 14.313						E 8 36.393	E 8 36.395	E 8 36.394	E 8 36.393	E 8 36.394						3.23848	8.60656	1.87983	7.38116	7.38116	7.38116	41.8		17.25	15	9.55	11.3	18.85	45.46							9	-1.2	-2	-4.6	-1.6	-0.7
D2	D21 - 2	215	N 3 14.326	N 3 14.325	N 3 14.327	N 3 14.325	N 3 14.326						E 8 36.371	E 8 36.371	E 8 36.370	E 8 36.371	E 8 36.371						3.23876	8.60618	1.5202	2.66215	2.66215	2.66215	36.48		8.6	6.99	10.34	10.55	18.85	20.3	28.9						1.6	-0.1	-0.7	-2.4	-3.6	-1.3	-0.8
D2	D22 - 2	208	N 3 14.331	N 3 14.330	N 3 14.333	N 3 14.331	N 3 14.337						E 8 36.343	E 8 36.342	E 8 36.341	E 8 36.343	E 8 36.344						3.23887	8.60571	3.16337	8.86542	8.86542	8.86542	18.7		10.2	8.5	15.5	19.1	35.2	45.43							0.2	-3.9	-1.3	-2.7	-1.2	-0.8
D2	D23 - 2	208	N 3 14.342	N 3 14.342	N 3 14.345	N 3 14.342	N 3 14.348						E 8 36.320	E 8 36.319	E 8 36.318	E 8 36.319	E 8 36.321						3.23906	8.60532	3.40828	8.28847	8.28847	8.28847	45.17		10.8	1.4	0.72	6.25	26	18.72	34.3	30.2	25.25				1.5	-3.9	-14.5	-5.4	-0.1	-3.6	-0.9
D2	D24 - 2	218	N 3 14.367	N 3 14.367	N 3 14.370	N 3 14.367	N 3 14.368						E 8 36.298	E 8 36.299	E 8 36.298	E 8 36.299	E 8 36.298						3.23946	8.60497	1.84636	4.12167	4.12167	4.12167	50.6		18.4	15.1	17.1	27	17.6	20.25	18.45	35.4					1.9	-1	0	-3.5	-0.6	-0.2	-0.9
D2	D25 - 2	204	N 3 14.388	N 3 14.386	N 3 14.389	N 3 14.387	N 3 14.387						E 8 36.277	E 8 36.277	E 8 36.276	E 8 36.277	E 8 36.276						3.23979	8.60461	1.33368	3.15125	3.15125	3.15125	53.63		18.4	1.1	16.17	1.4	16.56	9.96	10.96	18.5	27.2	37.3	38.95		1.2	-16	0.1	22.9	-1	-1.2	-0.3
D2	D26 - 2	204	N 3 14.435	N 3 14.435	N 3 14.435	N 3 14.439	N 3 14.434						E 8 36.223	E 8 36.220	E 8 36.221	E 8 36.222	E 8 36.221						3.24059	8.60369	3.04041	6.36388	6.36388	6.36388	121.93		1.86	15.96	6.82	4.71	33.34	44.55	12.69	2	13.59	31.2	37.5		-10.6	-0.6	1.2	-1.2	0.3	0.9	0.4
D2	D27 - 2	204	N 3 14.424	N 3 14.422	N 3 14.422	N 3 14.422	N 3 14.425	N 3 14.423					E 8 36.187	E 8 36.187	E 8 36.188	E 8 36.189	E 8 36.188	E 8 36.187					3.24038	8.60313	2.21845	3.73729	3.73729	3.73729	76.74		13.12	25.42	26.6	11.6	21.17	29.36	34.6						0.3	0.4	0.2	-0.6	-3.5	0.1	-1
D2	D28 - 2	204	N 3 14.426	N 3 14.425	N 3 14.425	N 3 14.422	N 3 14.426	N 3 14.424					E 8 36.157	E 8 36.159	E 8 36.159	E 8 36.157	E 8 36.159	E 8 36.158					3.24041	8.60264	2.90191	5.36874	5.36874	5.36874	56.34		38.59	15.1	2.65	21.3	26.95	38.6							1	-1	-2	-3.4	-0.8	-0.7
D2	D29 - 2	204	N 3 14.426	N 3 14.424	N 3 14.426	N 3 14.425	N 3 14.426	N 3 14.424					E 8 36.126	E 8 36.126	E 8 36.128	E 8 36.128	E 8 36.128	E 8 36.128					3.24042	8.60212	2.47953	3.27462	3.27462	3.27462	35.99		2.49	1.1	17.1	15.3	29.7	25.85	24.9						2.5	-33	-1.9	-1	-2.2	-0.8	-1.1
D2	D30 -2	204	N 3 14.436	N 3 14.436	N 3 14.437	N 3 14.434	N 3 14.436	N 3 14.435					E 8 36.102	E 8 36.102	E 8 36.101	E 8 36.100	E 8 36.102	E 8 36.100					3.24059	8.60169	2.4766	3.75568	3.75568	3.75568	21		0.4	0.62	6.54	13.44	17.25	30.22	42.5						-5	-31.8	-4.6	-2	-2	-1.2	-0.8
D2	D31 - 2	204	N 3 14.447	N 3 14.446	N 3 14.448	N 3 14.445	N 3 14.447	N 3 14.445					E 8 36.074	E 8 36.078	E 8 36.074	E 8 36.076	E 8 36.074	E 8 36.075					3.24077	8.60125	2.90191	5.28423	5.28423	5.28423	24.09		0.15	0.25	11.87	11.82	24.6	31.1	22.94						0.9	-36.6	-3	-2	-2.4	-1	-0.9
D2	D32 - 2	204	N 3 14.457	N 3 14.456	N 3 14.456	N 3 14.456	N 3 14.455	N 3 14.455					E 8 36.049	E 8 36.052	E 8 36.049	E 8 36.049	E 8 36.050	E 8 36.050					3.24093	8.60083	1.57391	4.02522	4.02522	4.02522	22.93		5.83	6.5	10.6	22.5	29.5	28.9							-4.3	-3.6	-2.7	-2.1	-1	-1.4
D2	D33 - 2	204	N 3 14.467	N 3 14.470	N 3 14.469	N 3 14.469	N 3 14.469						E 8 36.024	E 8 36.026	E 8 36.026	E 8 36.023	E 8 36.023						3.24115	8.60041	2.98664	3.69799	3.69799	3.69799	27.26		2.4	9.42	15.44	17.7	35.1	32.4							-4	-4.2	-1.9	-2.4	-1	-0.8
D2	D34 - 2	204	N 3 14.481	N 3 14.481	N 3 14.480	N 3 14.480	N 3 14.480						E 8 36.000	E 8 35.998	E 8 35.998	E 8 35.998	E 8 35.996						3.24134	8.59997	1.10578	3.86626	3.86626	3.86626	23.46		5.3	18.16	19.6	26.35	41.25								-4.5	-2.3	-2.6	-1	-0.9
D2	D35 - 2	204	N 3 14.491	N 3 14.491	N 3 14.492	N 3 14.491	N 3 14.490						E 8 35.972	E 8 35.971	E 8 35.970	E 8 35.971	E 8 35.970						3.24152	8.59951	2.22285	2.36486	2.36486	2.36486	20.53		7.7	10.83	2	16.15	31.69	42.15							-3.5	-1.2	-3.3	-3.7	-1.1	-0.9
D2	D36 - 2	204	N 3 14.503	N 3 14.503	N 3 14.507	N 3 14.507	N 3 14.502						E 8 35.949	E 8 35.947	E 8 35.948	E 8 35.949	E 8 35.949						3.24174	8.59914	4.56061	4.91891	4.91891	4.91891	20.88		1.38	19.5	20.53	32.93	43.6								-5.2	-2.5	-2.8	-0.9	-0.8
D2	D37 - 2	204	N 3 14.517	N 3 14.519	N 3 14.518	N 3 14.518	N 3 14.519						E 8 35.921	E 8 35.922	E 8 35.922	E 8 35.922	E 8 35.921						3.24197	8.59869	1.65008	2.47513	2.47513	2.47513	22.6		4.5	5.4	12.7	26.74	23.74	45.1							-4.5	-4	-1.9	-4	-0.8	-0.8
D2	D38 - 2	204	N 3 14.529	N 3 14.531	N 3 14.533	N 3 14.532	N 3 14.530						E 8 35.899	E 8 35.895	E 8 35.895	E 8 35.894	E 8 35.894						3.24218	8.59826	3.18149	7.61942	7.61942	7.61942	21.76		0.18	0.39	3.1	6.79	11.3	26.41	26.5	45.15					-7.5	-24.6	-1.8	-4.5	-2.7	-2.4	-1
D2	D39 - 2	204	N 3 14.544	N 3 14.544	N 3 14.545	N 3 14.546	N 3 14.543						E 8 35.870	E 8 35.868	E 8 35.868	E 8 35.869	E 8 35.869						3.24241	8.59781	2.3419	2.97192	2.97192	2.97192	24.01		3	9.5	11.51	12.99	34.6	43.2							-4.9	-3.3	-2	-3	-1.5	-0.9
D2	D40 - 2	204	N 3 14.555	N 3 14.553	N 3 14.554	N 3 14.554	N 3 14.556						E 8 35.845	E 8 35.842	E 8 35.844	E 8 35.844	E 8 35.839						3.24257	8.59738	2.97543	7.6317	7.6317	7.6317	19.89		0.3	8.29	11.3	20.8	36.61	37.1							-26	-3.3	-2.1	-2.5	-1	-1
D2	D41 - 2	204	N 3 14.569	N 3 14.568	N 3 14.571	N 3 14.571	N 3 14.570						E 8 35.822	E 8 35.820	E 8 35.820	E 8 35.819	E 8 35.820						3.24283	8.597	3.13561	3.6457	3.6457	3.6457	31.21		2.45	11.34	14.63	2.79	17.82	35.64	38.21						-5	-2.3	-0.5	-5.9	-3.6	-0.9	-0.8
D2	D42 - 2	204	N 3 14.584	N 3 14.584	N 3 14.587	N 3 14.585	N 3 14.585						E 8 35.795	E 8 35.793	E 8 35.787	E 8 35.789	E 8 35.791						3.24308	8.59652	4.13783	8.27567	8.27567	8.27567	30.09		0.77	0.74	13.35	10.4	4.83	25.35	26.7	37.88					-3	-12.2	-1.9	-1.5	-2.5	-2.2	-0.8
D2	D43 - 2	204	N 3 14.596	N 3 14.597	N 3 14.596	N 3 14.598	N 3 14.597	N 3 14.595					E 8 35.767	E 8 35.768	E 8 35.765	E 8 35.769	E 8 35.766	E 8 35.766					3.24328	8.59611	3.16623	4.87341	4.87341	4.87341	30.24		4.45	4.45	5	10.59	5.75	20.8	27.1	36.9					-3	-0.8	-1.9	-0.7	-3	-2.6	-0.6
D2	D44 - 2	204	N 3 14.605	N 3 14.606	N 3 14.607	N 3 14.605	N 3 14.607	N 3 14.608					E 8 35.741	E 8 35.742	E 8 35.739	E 8 35.743	E 8 35.739	E 8 35.741					3.24344	8.59568	3.61144	4.70598	4.70598	4.70598	20.95		6	14.95	25.97	45.2									-4.8	-2.4	-2	-0.6
D2	D45 - 2	204	N 3 14.620	N 3 14.620	N 3 14.621	N 3 14.621	N 3 14.618	N 3 14.621					E 8 35.717	E 8 35.717	E 8 35.715	E 8 35.716	E 8 35.719	E 8 35.716					3.24367	8.59528	1.97071	5.8844	5.8844	5.8844	19.26		1.23	1.13	4.7	12.2	12.49	16.15	42.55						-6.4	-10	-2	-2	-3.3	-2	-0.8
D2	D46 - 2	204	N 3 14.633	N 3 14.635	N 3 14.634	N 3 14.635	N 3 14.636						E 8 35.691	E 8 35.691	E 8 35.692	E 8 35.691	E 8 35.691						3.24391	8.59485	1.84899	2.97192	2.97192	2.97192	27.19		0.45	0.43	6.59	7.6	10.9	1.22	21.1	42.39					-12.5	-20	-3	-0.2	0.7	-4	-3.8
D2	D47 - 2	204	N 3 14.647	N 3 14.645	N 3 14.647	N 3 14.647							E 8 35.662	E 8 35.663	E 8 35.664	E 8 35.663							3.24411	8.59438	2.06891	2.76445	2.76445	2.76445	28.9		4.45	8.1	12.8	3.55	17.85	41.7							-6	-1.8	-0.2	-5.5	-3.5	-0.8
D2	D48 - 2	204	N 3 14.662	N 3 14.661	N 3 14.664	N 3 14.663	N 3 14.660						E 8 35.637	E 8 35.637	E 8 35.638	E 8 35.635	E 8 35.635						3.24437	8.59394	3.18148	4.72971	4.72971	4.72971	35.37		1.4	2.47	2.15	8.6	14.44	6.31	16.2	23.89	36.52				-2	-8.7	-6	-2.2	-1.6	-3.5	-3.1
D2	D49 - 2	204	N 3 14.670	N 3 14.670	N 3 14.674	N 3 14.673	N 3 14.672						E 8 35.612	E 8 35.617	E 8 35.611	E 8 35.611	E 8 35.610						3.24453	8.59354	4.09185	9.49007	9.49007	9.49007	30.29		0.65	15.3	9.5	4.84	20	29.78	40.2						-19.3	-1.8	-0.6	-3.2	-2.9	-0.6	-0.6
D2	D50 - 2	204	N 3 14.686	N 3 14.684	N 3 14.687	N 3 14.686	N 3 14.685						E 8 35.590	E 8 35.590	E 8 35.588	E 8 35.589	E 8 35.589						3.24476	8.59315	1.65513	3.40561	3.40561	3.40561	33.92		0.54	4.79	10.64	12.64	5.31	17.73	36.62	41.76					-22.4	-0.9	-2.3	0.8	-3.7	-3	-0.1
D2	D51- 2	225	N 3 14.701	N 3 14.700	N 3 14.702	N 3 14.702	N 3 14.701						E 8 35.568	E 8 35.567	E 8 35.568	E 8 35.567	E 8 35.564						3.24502	8.59278	2.2532	5.19972	5.19972	5.19972	39.6		0.93	14.4	20.4	3.87	18.33	39.81	45.15						-18.5	-1.6	0.3	-3.2	-2.7	-0.5	-0.4
D2	D52 - 2	225	N 3 14.754	N 3 14.752	N 3 14.752	N 3 14.753	N 3 14.753						E 8 35.558	E 8 35.559	E 8 35.559	E 8 35.560	E 8 35.560						3.24588	8.59265	1.52705	3.1356	3.1356	3.1356	87.42	92.95	39.9	18.25	4.4	22.49	2.38	5.53	11.93	38.77	6.9	9.86	9.89	45.19	0.1	0	-2.2	0.3	-1.5	-2	-2.8
D2	D53 - 2	225	N 3 14.762	N 3 14.760	N 3 14.763	N 3 14.763							E 8 35.550	E 8 35.549	E 8 35.550	E 8 35.551							3.24603	8.5925	2.613	4.12521	4.12521	4.12521	19.55	31.27	19.55	11.72	9.64	31.14	17.68	24.9	1.23	35.5	26.27	26.9			0.5	-0.9	-2.2	-0.4	-0.5	0.3	8
D	D1	217	N 3 14.092	N 3 14.094	N 3 14.092								E 8 36.871	E 8 36.871	E 8 36.869								3.23488	8.61451	2.75014	2.75857	2.75857	2.75857	0		29.151	29.121	27.482	29.464	29.453	35.653							0.2	0	0	0	-0.3	-0.4
D	D2	219	N 3 14.112	N 3 14.110	N 3 14.112	N 3 14.111							E 8 36.849	E 8 36.850	E 8 36.853	E 8 36.850							3.23519	8.61417	3.10339	4.83285	4.83285	4.83285	0		44.299	18.322	50	45.294	32.725								0.3	-0.1	-0.4	-0.3	-1
D	D3	217	N 3 14.111	N 3 14.110	N 3 14.110	N 3 14.112							E 8 36.817	E 8 36.817	E 8 36.817	E 8 36.815							3.23518	8.61361	1.66384	3.60937	3.60937	3.60937	39.812		31.705	32.112	32.925	50	14.105								1	-1.2	-0.9	0	-0.9
D	D4	217.5	N 3 14.122	N 3 14.117	N 3 14.120	N 3 14.122	N 3 14.120						E 8 36.792	E 8 36.792	E 8 36.791	E 8 36.792	E 8 36.790						3.23534	8.61319	3.49857	6.0013	6.0013	6.0013	37.394		27.412	38.956	29.792	35.102									1.3	-1.3	-0.3	-0.4
D	D5	217	N 3 14.128	N 3 14.125	N 3 14.128	N 3 14.127	N 3 14.127						E 8 36.762	E 8 36.761	E 8 36.764	E 8 36.761	E 8 36.761						3.23545	8.6127	1.87983	4.4726	4.4726	4.4726	34.932		21.332	32.614	25.51	29.796									1.3	-2	-0.8	-0.2
D	D6	217	N 3 14.131	N 3 14.128	N 3 14.129	N 3 14.131	N 3 14.131						E 8 36.733	E 8 36.728	E 8 36.734	E 8 36.733	E 8 36.732						3.2355	8.6122	2.61302	8.27572	8.27572	8.27572	20.032		0.5	7.752	0.85	29.714	39.32	44.062							-20	0.3	-11.3	-3.2	-0.2	-0.2
D	D7	217	N 3 14.138	N 3 14.136	N 3 14.138	N 3 14.138	N 3 14.138						E 8 36.708	E 8 36.705	E 8 36.706	E 8 36.703	E 8 36.704						3.23563	8.61175	2.97192	5.23881	5.23881	5.23881	19.852		0.816	0.75	7.608	2.51	14.182	17.856	38.492						-0.2	-10.9	-0.1	-6.7	-2	-2.4	-0.3
D	D8	217	N 3 14.150	N 3 14.147	N 3 14.151	N 3 14.150	N 3 14.148						E 8 36.681	E 8 36.681	E 8 36.680	E 8 36.679	E 8 36.681						3.23582	8.61134	2.98315	4.20409	4.20409	4.20409	37.151		7.579	19.456	16.689	49.189									-4.8	1	-3	-1
D	D9	217	N 3 14.164	N 3 14.161	N 3 14.164	N 3 14.165	N 3 14.161						E 8 36.661	E 8 36.659	E 8 36.661	E 8 36.662	E 8 36.661						3.23605	8.61101	3.7045	4.97027	4.97027	4.97027	26.407		0.723	17.637	10.118	13.412	41.224								-10.1	-0.9	-2.9	-4	-0.6
D	D10	217	N 3 14.183	N 3 14.178	N 3 14.181	N 3 14.185	N 3 14.177						E 8 36.637	E 8 36.640	E 8 36.639	E 8 36.637	E 8 36.640						3.23635	8.61064	5.7753	8.28847	8.28847	8.28847	17.611		0.678	18.569	25.685	32.741									-15	-2	-2	-1.2
D	D11	215	N 3 14.198	N 3 14.195	N 3 14.196	N 3 14.196	N 3 14.198						E 8 36.613	E 8 36.610	E 8 36.615	E 8 36.613	E 8 36.610						3.23661	8.6102	4.82336	5.30324	5.30324	5.30324	28.45		2.25	0.63	23.1	35.85	50.2	22.85							-4.5	-17.2	-1.2	-1.5	-0.4	-0.4
D	D12	215	N 3 14.203	N 3 14.202	N 3 14.203	N 3 14.204							E 8 36.587	E 8 36.588	E 8 36.590	E 8 36.588							3.23672	8.6098	2.31548	3.24167	3.24167	3.24167	22.3		0.91	21.28	49.35	50.5									-10	-1.8	-1.3	-0.7
D	D13	215	N 3 14.215	N 3 14.213	N 3 14.216	N 3 14.215	N 3 14.215						E 8 36.563	E 8 36.563	E 8 36.562	E 8 36.563	E 8 36.562						3.23691	8.60938	1.17096	3.39908	3.39908	3.39908	23.12		23.12	45.17	44.15										-2.5	-1.5	-0.8
D	D14	215	N 3 14.225	N 3 14.223	N 3 14.225	N 3 14.225	N 3 14.225						E 8 36.537	E 8 36.537	E 8 36.535	E 8 36.537	E 8 36.536						3.23708	8.60894	1.33369	3.15125	3.15125	3.15125	15.59		6.3	9.29	15.4	24.72	45.95								-2.5	-2.2	-2	-1.8	-0.8
D	D15	215	N 3 14.239	N 3 14.238	N 3 14.239	N 3 14.241	N 3 14.239						E 8 36.513	E 8 36.512	E 8 36.510	E 8 36.513	E 8 36.512						3.23732	8.60853	2.21156	3.79948	3.79948	3.79948	13.56		8.84	4.72	23.87	16.72	44.53								-3	-2.1	-2	-1.5	-1
D	D16	215	N 3 14.254	N 3 14.253	N 3 14.255	N 3 14.254	N 3 14.254						E 8 36.492	E 8 36.490	E 8 36.489	E 8 36.490	E 8 36.489						3.23757	8.60817	1.85238	3.70477	3.70477	3.70477	17.54		12.77	4.77	15.24	24.02	50.15								-3	-2.4	-2.3	-2	-0.5
D	D17	215	N 3 14.267	N 3 14.265	N 3 14.267	N 3 14.267	N 3 14.268						E 8 36.466	E 8 36.466	E 8 36.466	E 8 36.468	E 8 36.467						3.23778	8.60778	2.33238	3.49857	3.49857	3.49857	19.49		3.08	6.93	9.22	10.7	23.48	36.74							-2	-2.4	-2.4	-2.5	-2.1	-0.9
D	D18	215	N 3 14.280	N 3 14.278	N 3 14.281	N 3 14.280	N 3 14.280						E 8 36.441	E 8 36.442	E 8 36.441	E 8 36.440	E 8 36.443						3.238	8.60736	2.6194	3.49857	3.49857	3.49857	15.44		3.6	2.41	4.15	5.26	8.45	21.51	40.48						-1.5	-6.7	-4.3	-2.5	-2.5	-2.3	-0.5
D	D19	215	N 3 14.293	N 3 14.292	N 3 14.295	N 3 14.293	N 3 14.299						E 8 36.415	E 8 36.416	E 8 36.415	E 8 36.414	E 8 36.419						3.23824	8.60693	4.216	10.3444	10.3444	10.3444	16.05		1.5	4.78	10.33	9.68	21	35.55							-2	-5.6	-2.5	-2.2	-2.1	-1
D	D20	215	N 3 14.309	N 3 14.306	N 3 14.308	N 3 14.309	N 3 14.313						E 8 36.393	E 8 36.395	E 8 36.394	E 8 36.393	E 8 36.394						3.23848	8.60656	1.87983	7.38116	7.38116	7.38116	23.38		7.33	7.85	11.6	2.38	13.49	38.6							0.5	-2.1	-1.9	-3.8	-4.5	-1
D	D21	215	N 3 14.326	N 3 14.325	N 3 14.327	N 3 14.325	N 3 14.326						E 8 36.371	E 8 36.371	E 8 36.370	E 8 36.371	E 8 36.371						3.23876	8.60618	1.5202	2.66215	2.66215	2.66215	30.2		9.05	15	3.82	15.19	7.52	28.89							1.9	-0.3	-3	-4.6	-3.1	-1
D	D22	208	N 3 14.331	N 3 14.330	N 3 14.333	N 3 14.331	N 3 14.337						E 8 36.343	E 8 36.342	E 8 36.341	E 8 36.343	E 8 36.344						3.23887	8.60571	3.16337	8.86542	8.86542	8.86542	18.52		2.36	11.3	25.28	41.32									-3.5	-3.5	-3	-0.6
D	D23	203	N 3 14.342	N 3 14.342	N 3 14.345	N 3 14.342	N 3 14.348						E 8 36.320	E 8 36.319	E 8 36.318	E 8 36.319	E 8 36.321						3.23906	8.60532	3.40828	8.28847	8.28847	8.28847	24		1.02	0.56	3.33	19.79	9	23.54	46.72						-2.5	-15.1	-7.5	-1	-2.1	-2	-0.5
D	D24	218	N 3 14.367	N 3 14.367	N 3 14.370	N 3 14.367	N 3 14.368						E 8 36.298	E 8 36.299	E 8 36.298	E 8 36.299	E 8 36.298						3.23946	8.60497	1.84636	4.12167	4.12167	4.12167	45.48		28.22	4.25	50.24	50.23	10.42								1.9	-1.5	-1.5	-0.5	-0.5
D	D25	204	N 3 14.388	N 3 14.386	N 3 14.389	N 3 14.387	N 3 14.387						E 8 36.277	E 8 36.277	E 8 36.276	E 8 36.277	E 8 36.276						3.23979	8.60461	1.33368	3.15125	3.15125	3.15125	60.08		36.12	10.35	16	34.31	50	21.5							1.1	0.2	-1.2	-1.1	-0.3	-0.8
D	D26	204	N 3 14.435	N 3 14.435	N 3 14.435	N 3 14.439	N 3 14.434						E 8 36.223	E 8 36.220	E 8 36.221	E 8 36.222	E 8 36.221						3.24059	8.60369	3.04041	6.36388	6.36388	6.36388	63.61		48.18	15.43	8.47	24.03	50	14.9							0.4	-0.8	-2.1	-2	-0.5	-1
D	D27	204	N 3 14.424	N 3 14.422	N 3 14.422	N 3 14.422	N 3 14.425	N 3 14.423					E 8 36.187	E 8 36.187	E 8 36.188	E 8 36.189	E 8 36.188	E 8 36.187					3.24038	8.60313	2.21845	3.73729	3.73729	3.73729	75.77		1.83	7.23	1.48	15.35	3.5	38.62	0.64	7.12	23.54	32.47	50	27.35	-10.8	-1.2	-1.8	0.8	-4.7	0.5	21
D	D28	204	N 3 14.426	N 3 14.425	N 3 14.425	N 3 14.422	N 3 14.426	N 3 14.424					E 8 36.157	E 8 36.159	E 8 36.159	E 8 36.157	E 8 36.159	E 8 36.158					3.24041	8.60264	2.90191	5.36874	5.36874	5.36874	46.72		36.81	2.46	7.45	7.08	22.24	50							1	-0.6	-2.2	-2.2	-2.2	-0.4
D	D29	204	N 3 14.426	N 3 14.424	N 3 14.426	N 3 14.425	N 3 14.426	N 3 14.424					E 8 36.126	E 8 36.126	E 8 36.128	E 8 36.128	E 8 36.128	E 8 36.128					3.24042	8.60212	2.47953	3.27462	3.27462	3.27462	22.43		2.72	0.7	6.87	2.54	9.6	12.92	18.69	49.9					1.8	-39.8	-1	-3.5	-2.5	-2	-2
D	D30	204	N 3 14.436	N 3 14.436	N 3 14.437	N 3 14.434	N 3 14.436	N 3 14.435					E 8 36.102	E 8 36.102	E 8 36.101	E 8 36.100	E 8 36.102	E 8 36.100					3.24059	8.60169	2.4766	3.75568	3.75568	3.75568	15.28		0.47	0.45	6.95	7.41	21.35	49.83	2.27						-4.5	-35.3	-3.5	-3.2	-2.2	-1	-5.7
D	D31	204	N 3 14.447	N 3 14.446	N 3 14.448	N 3 14.445	N 3 14.447	N 3 14.445					E 8 36.074	E 8 36.078	E 8 36.074	E 8 36.076	E 8 36.074	E 8 36.075					3.24077	8.60125	2.90191	5.28423	5.28423	5.28423	11.656		0.126	0.21	5.62	2.85	30.45	50							2.9	-40	-3.6	-3.1	-2.3	-0.9
D	D32	204	N 3 14.457	N 3 14.456	N 3 14.456	N 3 14.456	N 3 14.455	N 3 14.455					E 8 36.049	E 8 36.052	E 8 36.049	E 8 36.049	E 8 36.050	E 8 36.050					3.24093	8.60083	1.57391	4.02522	4.02522	4.02522	13.465		0.615	1.99	5.58	5.28	27.86	50.12							-10	-4.5	-3.9	-3.2	-2.6	-0.6
D	D33	204	N 3 14.467	N 3 14.470	N 3 14.469	N 3 14.469	N 3 14.469						E 8 36.024	E 8 36.026	E 8 36.026	E 8 36.023	E 8 36.023						3.24115	8.60041	2.98664	3.69799	3.69799	3.69799	13.06		2.54	4.03	6.49	25.5	48.92								-4.1	-5.6	-3.3	-2.5	-1
D	D34	204	N 3 14.481	N 3 14.481	N 3 14.480	N 3 14.480	N 3 14.480						E 8 36.000	E 8 35.998	E 8 35.998	E 8 35.998	E 8 35.996						3.24134	8.59997	1.10578	3.86626	3.86626	3.86626	16.23		0.94	1.95	13.34	24.48	39.15								-6.5	-5.6	-3.2	-2.4	-0.9
D	D35	204	N 3 14.491	N 3 14.491	N 3 14.492	N 3 14.491	N 3 14.490						E 8 35.972	E 8 35.971	E 8 35.970	E 8 35.971	E 8 35.970						3.24152	8.59951	2.22285	2.36486	2.36486	2.36486	17.8		1.05	0.75	16	5.85	15.22	43.04							-7.1	-5.2	-2	-3	-3	-0.9
D	D36	204	N 3 14.503	N 3 14.503	N 3 14.507	N 3 14.507	N 3 14.502						E 8 35.949	E 8 35.947	E 8 35.948	E 8 35.949	E 8 35.949						3.24174	8.59914	4.56061	4.91891	4.91891	4.91891	16.742		0.332	5.54	10.87	23.75	40.254								-4.2	-4.1	-2.9	-2.2	-0.8
D	D37	204	N 3 14.517	N 3 14.519	N 3 14.518	N 3 14.518	N 3 14.519						E 8 35.921	E 8 35.922	E 8 35.922	E 8 35.922	E 8 35.921						3.24197	8.59869	1.65008	2.47513	2.47513	2.47513	15.414		0.854	3	11.56	31.056	38.531								-2.2	-4.5	-4	-2.1	-1
D	D38	204	N 3 14.529	N 3 14.531	N 3 14.533	N 3 14.532	N 3 14.530						E 8 35.899	E 8 35.895	E 8 35.895	E 8 35.894	E 8 35.894						3.24218	8.59826	3.18149	7.61942	7.61942	7.61942	20.843		0.22	0.15	4.211	16.262	12.706	9.764	39.872						-4.1	-36.2	-3.4	-3.5	-2.3	-2.9	-1
D	D39	204	N 3 14.544	N 3 14.544	N 3 14.545	N 3 14.546	N 3 14.543						E 8 35.870	E 8 35.868	E 8 35.868	E 8 35.869	E 8 35.869						3.24241	8.59781	2.3419	2.97192	2.97192	2.97192	15.668		0.78	0.385	2.784	4.487	11.729	26.022	50	17.225					-0.1	-10.9	-4.6	-3.3	-3	-2.1	-0.3
D	D40	204	N 3 14.555	N 3 14.553	N 3 14.554	N 3 14.554	N 3 14.556						E 8 35.845	E 8 35.842	E 8 35.844	E 8 35.844	E 8 35.839						3.24257	8.59738	2.97543	7.6317	7.6317	7.6317	15.451		0.134	1.807	3.92	9.19	19.011	48.474							-32.6	-3.6	-3.2	-3	-2.3	-1
D	D41	204	N 3 14.569	N 3 14.568	N 3 14.571	N 3 14.571	N 3 14.570						E 8 35.822	E 8 35.820	E 8 35.820	E 8 35.819	E 8 35.820						3.24283	8.597	3.13561	3.6457	3.6457	3.6457	26.975		1.153	2.946	18.522	4.354	21.148	50	13.716						-6	-3.5	-1.5	-3.3	-2.8	-0.5	-0.3
D	D42	204	N 3 14.584	N 3 14.584	N 3 14.587	N 3 14.585	N 3 14.585						E 8 35.795	E 8 35.793	E 8 35.787	E 8 35.789	E 8 35.791						3.24308	8.59652	4.13783	8.27567	8.27567	8.27567	24.984		0.924	0.325	5.261	14.296	4.178	7.874	19.128	37					-3.2	-15.6	-2	-1.9	-3	-2.5	-2.2
D	D43	204	N 3 14.596	N 3 14.597	N 3 14.596	N 3 14.598	N 3 14.597	N 3 14.595					E 8 35.767	E 8 35.768	E 8 35.765	E 8 35.769	E 8 35.766	E 8 35.766					3.24328	8.59611	3.16623	4.87341	4.87341	4.87341	23.323		0.938	1.972	9.463	10.95	12.4	13.356	44.546						-6	-2.6	-2	-2.2	-2.2	-2.1	-0.5
D	D44	204	N 3 14.605	N 3 14.606	N 3 14.607	N 3 14.605	N 3 14.607	N 3 14.608					E 8 35.741	E 8 35.742	E 8 35.739	E 8 35.743	E 8 35.739	E 8 35.741					3.24344	8.59568	3.61144	4.70598	4.70598	4.70598	14.151		1.754	4.743	7.644	5.82	15.276	41.694							-7.2	-4	-2.3	-3	-3	-0.8
D	D45	204	N 3 14.620	N 3 14.620	N 3 14.621	N 3 14.621	N 3 14.618	N 3 14.621					E 8 35.717	E 8 35.717	E 8 35.715	E 8 35.716	E 8 35.719	E 8 35.716					3.24367	8.59528	1.97071	5.8844	5.8844	5.8844	17.248		1.636	2.342	6.7	6.57	20.772	38.952							-3.5	-9	-2.6	-2.9	-3	-0.4
D	D46	204	N 3 14.633	N 3 14.635	N 3 14.634	N 3 14.635	N 3 14.636						E 8 35.691	E 8 35.691	E 8 35.692	E 8 35.691	E 8 35.691						3.24391	8.59485	1.84899	2.97192	2.97192	2.97192	17.193		1.048	0.532	0.105	0.967	2.265	8.386	3.89	6.549	23.708	29.342			-4.3	-15.6	-32.5	-10.4	-3	-2	-2.4
D	D47	204	N 3 14.647	N 3 14.645	N 3 14.647	N 3 14.647							E 8 35.662	E 8 35.663	E 8 35.664	E 8 35.663							3.24411	8.59438	2.06891	2.76445	2.76445	2.76445	15.746		1.5	1.9	4.649	7.252	4.445	6.88	18.729	43.232					-5.9	-6.9	-3.6	-2.1	-2.1	-2.1	-2
D	D48	204	N 3 14.662	N 3 14.661	N 3 14.664	N 3 14.663	N 3 14.660						E 8 35.637	E 8 35.637	E 8 35.638	E 8 35.635	E 8 35.635						3.24437	8.59394	3.18148	4.72971	4.72971	4.72971	24.151		0.75	1.373	1.527	5.246	4.501	10.754	7.762	22.53	22.177	23.949	24.37		4.9	-1.2	-9	-4.5	-2	-2	-2
D	D49	204	N 3 14.670	N 3 14.670	N 3 14.674	N 3 14.673	N 3 14.672						E 8 35.612	E 8 35.617	E 8 35.611	E 8 35.611	E 8 35.610						3.24453	8.59354	4.09185	9.49007	9.49007	9.49007	20.409		0.403	0.211	0.609	5.816	3.103	10.267	27.814	28.402	23.072				-15	-28	-13	-1.2	-1.9	-2.7	-2.3
D	D50	204	N 3 14.686	N 3 14.684	N 3 14.687	N 3 14.686	N 3 14.685						E 8 35.590	E 8 35.590	E 8 35.588	E 8 35.589	E 8 35.589						3.24476	8.59315	1.65513	3.40561	3.40561	3.40561	18.195		0.345	0.315	4.305	1.448	4.69	7.092	23.311	49.923	18.979				-0.3	-42	-0.1	-2	-3.2	-3.2	-2
D	D51	225	N 3 14.701	N 3 14.700	N 3 14.702	N 3 14.702	N 3 14.701						E 8 35.568	E 8 35.567	E 8 35.568	E 8 35.567	E 8 35.564						3.24502	8.59278	2.2532	5.19972	5.19972	5.19972	11.492	16.297	0.566	0.373	3.991	2.794	3.768	4.805	8	17.911	7.892	0.514	46.688	50.095	0.5	-34	-1.9	-5.2	-4.2	-2.9	-3.3
D	D52	225	N 3 14.754	N 3 14.752	N 3 14.752	N 3 14.753	N 3 14.753						E 8 35.558	E 8 35.559	E 8 35.559	E 8 35.560	E 8 35.560						3.24588	8.59265	1.52705	3.1356	3.1356	3.1356	66.695		42.714	7.59	8.344	8.047	15.363	50.095	50.095	50.095					0.5	0.3	0	-1.1	-2.3	0	0
D	D53	225	N 3 14.762	N 3 14.760	N 3 14.763	N 3 14.763							E 8 35.550	E 8 35.549	E 8 35.550	E 8 35.551							3.24603	8.5925	2.613	4.12521	4.12521	4.12521	58.041		46.139	6.702	5.2	13.231	2.805	30.754							0.4	0	-0.5	-1.5	-1.6	0
[truncated: 47 more columns]
